# Supplementary material for: Linear array of conserved sequence motifs to discriminate protein subfamilies: study on pyridine nucleotide-disulfide reductases
Source: BMC Bioinformatics. 2007 Mar 16;8:96. doi: 10.1186/1471-2105-8-96 (PMC1847454; doi:10.1186/1471-2105-8-96)
Supplement: Additional file 1 — BLOCKS' representations of the PNDR class I fingerprint [file 1471-2105-8-96-S1.bloc]

ID   PNDRDTASEI; BLOCK
AC   PNDRDTASEI__A;
DE   Pyridine nucleotide disulphide reductase class-I signature
BL   MOTIF 1 width=21 seqs=244
Q4L9Y9_STAHJ/1-453       (    4) SYDLIVIGAGPGGYVAAIRAA  1 
O43998_TOXGO/1-484       (    8) HFDLFVIGGGSGGLACARRAA  1 
DLDH_MYCBO/1-464         (    3) HYDVVVLGAGPGGYVAAIRAA  1 
Q8DIH9_SYNEL/1-461       (    4) DYDLFVIGAGSGGLAASKRAA  1 
GSHR_ANASP/1-459         (    4) DYDLFVIGAGSGGLAASKRAA  1 
Q8H6T2_CHLRE/1-533       (   15) EYDLVVIGGGSGGLACAKEAA  1 
Q6YNQ1_HUMAN/1-647       (  162) DYDLIIIGGGSGGLAAAKEAA  1 
Q8RDF1_THETN/1-461       (    8) EYDLAVIGGGPGGYVAAIKAA  1 
Q5N481_SYNP6/1-446       (    4) DYDLLVIGAGSGGLAASKRAA  1 
Q8ILQ2_PLAF7/1-500       (    2) VYDLIVIGGGSGGMAAARRAA  1 
Q8P7N2_XANCP/1-456       (    6) DYDVVVLGGGSGGLAAAFRAA  1 
Q8Y3G6_RALSO/1-481       (   19) SFDLIVIGAGSAGLAAARRAA  1 
Q3PC17_PARDE/1-466       (    4) DYDLFVIGGGSGGVRAARIAA  1 
Q3J102_RHOS4/1-452       (    4) DYDLFVIGGGSGGVRAARIAA  1 
Q3HD86_TRIER/1-447       (    4) DYDLFVIGAGSGGLASSKRAA  1 
Q61TH6_CAEBR/1-667       (  174) TYDLIVIGGGSGGLAAAKEAA  1 
Q7T0L5_XENLA/1-502       (   19) DYDLLVIGGGSGGLACAKQAA  1 
GSHR_YARLI/1-470         (    6) HYDYLVIGGGSGGVASARRAA  1 
Q41FZ8_9BACI/1-473       (    4) EFDVVVLGGGPGGYVAAIRAA  1 
Q5CT58_CRYPV/1-526       (   32) MYDLVVIGGGSGGMAAAKEAA  1 
Q7V2B4_PROMP/1-459       (    9) EFDLIVLGAGSGGLAAAKRAA  1 
Q4C8D4_CROWT/1-450       (    4) DFDLFVIGGGSGGIATARRAA  1 
Q6N5V7_RHOPA/1-473       (    5) SFDVIIIGSGPGGYVAAIRAA  1 
GSHR_DEBHA/1-490         (    9) KYDYLVIGGGSGGVASARRAA  1 
GSHR_CAEEL/1-503         (   20) KFDLIVIGAGSGGLSCSKRAA  1 
P91884_MUSDO/1-495       (   11) DYDLIVIGGGSGGLACAKEAV  1 
Q5FQ43_GLUOX/1-483       (   23) DFDLFVIGAGSGGVRCARIAA  1 
Q43NY2_SOLUS/1-464       (    2) PYDLIVIGSGPGGYSAAIRAG  1 
Q71G50_PLAF7/1-617       (  117) DYDYVVIGGGPGGMASAKEAA  1 
TRXR2_DROME/1-516        (   32) DYDLVVLGGGSAGLACAKEAA  1 
Q7U608_SYNPX/1-455       (    6) TFDLIVLGAGSGGLAAAKRAA  1 
Q44FK5_CHRSL/1-454       (    5) DYDLFVIGAGSGGVRAARTAA  1 
GSHR_BURCE/1-449         (    5) DFDLFVIGAGSGGVRAARIAA  1 
Q9CJD8_LACLA/1-472       (    9) EVDLVVIGSGPGGYVAAIRAA  1 
Q7VD20_PROMA/1-453       (    4) SFDLIVLGAGSGGLAAAKRAA  1 
Q46LY3_PROMT/1-453       (    4) SFDLIVIGAGSGGLAAAKKAA  1 
Q61QT8_CAEBR/1-515       (   18) QYDMIVIGGGSGGLSCSKRAA  1 
GSHR_STRTR/1-450         (    4) EYDYIVIGGGSGGIASANRAA  1 
Q5HKL7_STAEQ/1-450       (    4) SYDLIVIGAGPGGYVAAIRGA  1 
TRXR_CAEEL/1-667         (  172) TYDLIVIGGGSGGLAAAKEAS  1 
O86924_9SPHN/1-448       (    5) DYDLIVIGAGSGGVRAARVAA  1 
O01412_ONCVO/1-462       (    9) TYDYLVIGGGSGGIASARRAA  1 
Q8G5E0_BIFLO/1-496       (    4) QFDLVIIGAGPGGYSTALRAA  1 
Q5LTT4_SILPO/1-452       (    4) DYDLFVIGGGSGGVRAARVAA  1 
Q55SN2_CRYNE/1-479       (   14) EYDYFVIGGGSGGLASARRAG  1 
GSHR_MOUSE/1-500         (   42) SFDYLVIGGGSGGLASARRAA  1 
DLDH2_BACSU/1-474        (    4) EYDVVILGGGTGGYVAAIRAA  1 
Q7V894_PROMM/1-453       (    4) PFDLIVLGAGSGGLAAAKRAA  1 
TRXR1_DROME/1-596        (  114) DYDLIVIGGGSAGLACAKEAV  1 
Q4Q5Z6_LEIMA/1-557       (   24) HFDVCVIGGGPAGIAAALRAA  1 
Q6MPR7_BDEBA/1-473       (    3) NFDVVVIGAGPGGYVAAIRSA  1 
Q5DE05_SCHJA/1-615       (  126) DYDLIIIGGGSGGLAAGKEAA  1 
TRXR2_HUMAN/1-524        (   39) DYDLLVVGGGSGGLACAKEAA  1 
GSHR_PSEAE/1-451         (    4) DFDLFVIGAGSGGVRAARFAA  1 
Q7YXM4_APILI/1-485       (    1) MYDLIVIGGGSGGLAAAKEAV  1 
Q7QFM3_ANOGA/1-529       (   37) EYDLVVIGGGSGGLACAKQAV  1 
Q8EVP9_MYCPE/1-463       (    3) KYDLVIIGSGPGGYVAAEHAA  1 
Q6MEX4_PARUW/1-469       (    6) KFDVAVLGGGPGGYPAAIRAA  1 
Q83G31_TROWT/1-450       (    2) DYDLIVLGAGSAGYATAIRAT  1 
DLDH3_HALMA/1-477        (    9) STDVLVIGAGPGGYVAAIRAA  1 
Q5NN75_ZYMMO/1-448       (    5) DFDLFVIGAGSGGVRASRIAA  1 
Q3VDL0_9SPHN/1-448       (    5) DFDLFVIGAGSGGVRASRIAA  1 
Q3JAR3_NITOC/1-452       (    5) DFDLFVIGAGSGGVRSARMAA  1 
GSHR_CANGA/1-476         (   16) HFDYLVIGGGSGGVASSRRAA  1 
Q40V47_KINRA/1-477       (   26) QYDVVILGGGSGGYACALRSA  1 
GSHR_SCHPO/1-464         (    7) VFDYLVIGGGSGGLASARRAA  1 
Q4L6L9_STAHJ/1-474       (    5) QYDLVILGGGTAGYVAAIRAS  1 
Q9A5Z5_CAUCR/1-466       (    5) DFDLFVIGAGSGGVRAARLAA  1 
Q67ME5_SYMTH/1-471       (    4) SFDVVVIGGGPGGYVAAIRGA  1 
Q4UCW3_THEAN/1-604       (  114) HYDLIVLGGGPAGMAAAKEAS  1 
Q5ZY02_LEGPH/1-454       (    7) HFDLIVLGGGSGGIASAVRAA  1 
Q3PT92_NITHA/1-461       (    5) DVDLFVIGGGSGGVRAARIAA  1 
Q3VGH7_9SPHN/1-479       (   15) KYDLIVVGGGSAGFSAAITAA  1 
Q4CMQ7_TRYCR/1-388       (    4) IFDLVVIGAGSGGLEAAWNAA  1 
TYTR_TRYCR/1-492         (    5) IFDLVVIGAGSGGLEAAWNAA  1 
Q8CU56_STAES/1-504       (   39) YVDLLVIGAGSGGYVAAIRAA  1 
Q5X561_LEGPA/1-474       (    6) KTDVVVLGSGPGGYTAAFRAA  1 
Q82Z09_ENTFA/1-449       (    3) TYDYIVIGGGSGGIASANRAG  1 
Q4ARA6_9BURK/1-459       (    5) DFDLFVIGGGSGGVRAARMSA  1 
Q4D2Y5_TRYCR/1-550       (   25) HFDVCVIGAGPAGIAAALRAV  1 
Q57YU0_9TRYP/1-546       (   26) HFDVCVIGAGPAGIAAALRAV  1 
Q970W5_SULTO/1-452       (    2) HYDVIIIGGGVGGLAAAIRSA  1 
Q4N0C2_THEPA/1-499       (   23) KYDLLVLGAGPGGYTMAIKAA  1 
Q86DB5_CAEEL/1-459       (    6) EFDYLVIGGGSGGIASARRAR  1 
GSHRP_SPIOL/1-489        (   15) DFDLFVIGAGSGGVRAARFSA  1 
Q3V997_9SPHN/1-475       (   13) VYDLAVIGAGSAGFSAAITAA  1 
Q7NB01_MYCGA/1-467       (    7) NYDLIVIGAGPGGYVAGEHAA  1 
Q834J0_ENTFA/1-469       (    4) QTDLLILGGGTGGYVAAIRAA  1 
DLDH1_BACSU/1-470        (    9) ETDTLVIGAGPGGYVAAIRAA  1 
Q41EB7_9BACI/1-466       (    9) ERDLVILGGGPAGYTAAIRAS  1 
Q82L58_STRAW/1-478       (    6) TPDVIVIGGGTGGYSAALRAA  1 
Q3RZ78_RALME/1-493       (   47) EADFVVIGAGSGGVAAARRAA  1 
Q5QVY6_IDILO/1-450       (    4) HYDYLAIGAGSGGIASANRAA  1 
Q9YBC8_AERPE/1-467       (    6) RFDLVVVGGGPGGYPAAVRAA  1 
Q9RKH2_STRCO/1-505       (   39) RYDLVVIGGGSAGLTAARTAG  1 
Q4WRK8_ASPFU/1-472       (    8) QYDYIVLGGGSGGSGSARRAA  1 
TYTR_CRIFA/1-491         (    4) AYDLVVIGAGSGGLEAGWNAA  1 
Q5WF73_BACSK/1-473       (    4) NYDLVIVGGGIGGYVSAIRAA  1 
Q869D6_ECHGR/1-597       (  109) DYDMVIIGGGSGGLALAKESA  1 
Q9NL96_PHYPO/1-452       (    6) HYDYIAIGGGSGGIASARRAK  1 
Q6FZP3_BARQU/1-463       (    5) DFDLFVIGSGSGGVRAARLAG  1 
Q3JWZ0_BURP1/1-453       (    4) DYDLFVIGAGSGGVRLSRVAA  1 
Q6SFY9_9BACT/1-584       (  119) HADVAILGAGPGGYTAAFRAA  1 
Q5KRV3_CORGL/1-473       (    4) KYDLAIIGSGGGAFAAAIRAS  1 
Q98C99_RHILO/1-509       (   37) PYNLVVIGAGPAGLTAARDAA  1 
Q8ZUT2_PYRAE/1-467       (    1) MYDVVVLGGGSAGVAAAVKAA  1 
Q41S64_FERAC/1-460       (    3) EYDLAIIGWGAAGFAAAIKAS  1 
Q6L2F3_PICTO/1-446       (    3) DYDLGIIGWGAAGFAAAIRAS  1 
Q47UA0_COLP3/1-454       (    4) HFDYLAIGGGSGGIASANRAA  1 
Q418Q7_KINRA/1-554       (   95) SYDVVVVGGGPAGVSAAVRAA  1 
Q6SFX2_9BACT/1-468       (    3) KTQVLVIGSGPGGYTAAFRAA  1 
Q3X290_9ACTN/1-548       (   85) DYDLAIIGSGGGAFAAAIRAV  1 
Q98PG2_MYCPU/1-627       (  160) EYDVIVIGAGPGGYLAAEEAG  1 
Q584K1_9TRYP/1-605       (   48) RFDVCVIGAGPAGIAAALRAV  1 
TYTR_TRYBB/1-492         (    4) IFDLVVIGAGSGGLEAGWNAA  1 
Q72C61_DESVH/1-456       (    2) TYDVVILGAGPGGSRAALEAA  1 
Q8DYU8_STRA5/1-449       (    4) QYDYIVIGGGSAGSGTANRAA  1 
Q6SKF3_ARTAU/1-480       (    7) DFDLAVIGSGGGAFAAAIRAT  1 
Q8G0S5_BRUSU/1-464       (    5) DYDLFVIGGGSGGVRAGRLAG  1 
DLDH_CHLPN/1-461         (    4) EFDCVVIGAGPSGYVAAITAA  1 
Q4QJG7_LEIMA/1-491       (    4) AYDLVVLGAGSGGLEAGWNAA  1 
TYTR_LEIDO/1-491         (    4) AYDLVVLGAGSGGLEAGWNAA  1 
P73059_SYNY3/1-518       (   38) QYDLVVIGAGTAGLVVAAGAA  1 
TYTR_TRYCO/1-492         (    4) AFDLVIIGAGSGGLEAGWNAA  1 
Q4PFH3_USTMA/1-1220      (  747) HYDMVVIGGGSGAMGVSRRAA  1 
Q41VL6_DESHA/1-461       (    3) QYQVGILGGGPGGYVCALRAA  1 
Q4KDP5_PSEF5/1-463       (    6) NTQLLIIGGGPGGYVAAIRAG  1 
Q4NBN6_9MICC/1-512       (   39) DYDLAIIGSGGAAFAAAIRAT  1 
Q8S5T1_ORYSA/1-555       (   77) DYDLFTIGAGSGGVRASRFAS  1 
Q8PGF8_XANAC/1-607       (  135) ECKMVVLGAGPGGYTAAFRAA  1 
Q44L18_CHRSL/1-712       (  237) DYDILVIGGGSAGLVTSYIAS  1 
Q3MAD8_ANAVT/1-509       (   38) SYDLVVIGAGTAGLVVAAGAA  1 
Q67SE4_SYMTH/1-470       (    7) GTDVVVIGAGPGGYVAAQRAS  1 
Q6ARJ3_DESPS/1-479       (    7) KVKIVVLGAGPGGYVAAIRAA  1 
Q6KH64_MYCMO/1-600       (  144) KYDVIVLGSGPGGYLAAEEAG  1 
DLDH_HALVO/1-474         (    8) GTELLVIGAGPGGYVAAIRAA  1 
Q3HDX7_TRIER/1-473       (    4) KYDIVIIGGGSAGLVVASAAA  1 
Q5QYX3_IDILO/1-730       (  237) DNNLVVIGAGSAGLVSAYIAA  1 
Q8T137_DICDI/1-465       (    6) HFTYLVLGAGSGGIASARRAA  1 
Q02733_YEAST/1-499       (   17) VYDVLVIGCGPGGFTAAMQAS  1 
Q72JI3_THET2/1-457       (    2) TYDLLIVGSGSAGVAAALEAS  1 
Q8FCK8_ECOL6/1-450       (    4) HYDYIAIGGGSGGIASINRAA  1 
Q93JZ9_9MOLU/1-431       (    3) KFDIAVIGAGPGGYSLALILA  1 
DLDH_MYCGE/1-457         (    2) DYDLIILGAGPAGYIAAEYAG  1 
Q40R90_DESAC/1-517       (    7) EYDLCVLGCGPGGFAGAMRAF  1 
Q82SY8_NITEU/1-600       (  136) HAEVVVLGAGPGGYTAAFRAA  1 
Q92LT6_RHIME/1-464       (    5) SCKLLVLGAGPGGYVAAIRAG  1 
Q74DK1_GEOSL/1-505       (   30) RYDLVVVGAGTAGLVCAAGAA  1 
Q3JDI8_NITOC/1-738       (  235) DRNLIVIGAGAGGLVTAYIAA  1 
Q3J9C7_NITOC/1-902       (  418) DYDVVVIGAGPGGEDCARELV  1 
Q6MT66_MYCMS/1-452       (    3) KFDVVVLGAGPGGYSLANILS  1 
Q4CQ18_TRYCR/1-510       (   12) KVDVCVIGGGPAGIATALRAV  1 
DLDH_VIBCH/1-475         (    6) KAQVVVLGAGPAGYSAAFRCA  1 
MERA_STAAU/1-547         (   85) DYDLLIIGSGGAAFSAAIKAN  1 
Q8A2W9_BACTN/1-447       (    2) KYQVIIIGGGPAGYTAAEAAG  1 
Q5LW03_SILPO/1-472       (    5) ETDLLVIGAGSGGLSVAAGAS  1 
Q9S0Y8_CLOBU/1-631       (  169) DYDYIIIGSGGAAFSSAIEAV  1 
Q940F6_ARATH/1-565       (   87) DFDLFTIGAGSGGVRASRFAT  1 
Q3WZX5_9ACTN/1-471       (    4) KFDLVIIGGGNAGYIPAIRAS  1 
Q3IYZ3_RHOS4/1-470       (    5) ETDLCVIGAGSGGLSVAAGAV  1 
Q3QUE3_9RHOB/1-471       (    5) KCDLLIIGAGSGGLSLAAGAS  1 
GSHR_NEUCR/1-468         (    7) ETDFLVIGGGSGGIATARAAA  1 
Q8KB36_CHLTE/1-467       (    4) KFDVIIIGGGPGGTPAAMQLA  1 
Q3H166_9ACTO/1-450       (    4) TYDLVVVGAGMAGVAAANKCA  1 
Q5NYA2_AZOSE/1-511       (   17) DRNLVVIGAGAAGLVSSYIAA  1 
Q3V9B5_9SPHN/1-717       (  236) DRNLVVIGAGAAGLVSSYIAA  1 
Q97Z19_SULSO/1-446       (    2) KYDIVIIGGGTAGYVAGSILA  1 
Q7NN50_GLOVI/1-507       (   35) RYNLVVIGGGTAGLVSAGGAA  1 
Q4NF11_9MICC/1-476       (    5) RFDLAIIGSGGAAFAAAIRAR  1 
Q98RI8_MYCPU/1-455       (    3) KFDFVIIGSGPGGYSLALILS  1 
Q4AL96_9CHLB/1-494       (    4) DFDVIVIGGGAAGLTAAGVSA  1 
Q7UEQ0_RHOBA/1-507       (   31) PYHLVVIGAGTAGLVTAAGAA  1 
Q3WL66_9RHIZ/1-475       (    6) KPDICVIGAGSGGLTVAAAAA  1 
Q5NG97_FRATT/1-453       (    5) HFDVISLGGGSGGIASAVQAA  1 
Q974G8_SULTO/1-455       (    2) KYDVTVIGAGGGGYPGAFRLA  1 
Q3FRW1_9BURK/1-716       (  235) DRNLVVIGGGAAGLVTSYIAA  1 
Q6LQB5_PHOPR/1-739       (  237) DQNMVVIGAGAGGLVSSYIAA  1 
Q9HIJ8_THEAC/1-469       (    4) EYDLLILGYGAAAFSAAIKAS  1 
Q47LT0_THEFY/1-460       (    1) MTKVVIIGGGPGGYEAALVAA  1 
Q95PT6_LEIDO/1-491       (    4) AYDLVVLGAGSGGLEAGWNPA  1 
Q6AQZ1_DESPS/1-716       (  235) DRNLIVIGAGAAGLVSAYIAT  1 
Q97C54_THEVO/1-471       (    5) KYDLVIVGRGAAAFSAAIRAS  1 
Q4A9B5_MYCHJ/1-454       (    3) KYDVIIIGGGPGGHSLAAILG  1 
Q72D92_DESVH/1-480       (    4) DADLLVIGGGAAGLTVAAGAA  1 
Q4J868_SULAC/1-454       (    1) MYDLAIIGYGAAGFSALIRAN  1 
Q6MTX7_MYCMS/1-595       (  129) TFDVCVVGAGIGGYVTAIKSA  1 
Q3GRF8_9GAMM/1-722       (  236) DRNMIVIGAGAGGLVTSYIAA  1 
Q3ID80_PSEHT/1-721       (  236) DRNMIVIGAGAGGLVTSYIAA  1 
Q3NS18_SHEFR/1-717       (  236) DRNMIVIGAGAGGLVTSYIAA  1 
Q3NPF0_SHEFR/1-552       (   89) QQRVAIIGSGSGAFACAIKAA  1 
Q9KG96_BACHD/1-473       (    9) EVDTVVVGGGPGGYTAAIRLG  1 
Q3VYR4_9ACTO/1-499       (   15) EVDVIVIGAGPAGEVVAGRCA  1 
O66945_AQUAE/1-465       (    2) EFDLIIVGAGSGGYEAGLYAF  1 
Q40PN0_DESAC/1-492       (   16) DYNLVVVGAGAAGLVSAYLSA  1 
Q9YBZ2_AERPE/1-461       (    5) EYDIIVIGGGAAGFSAVVAAA  1 
MERA_STRLI/1-474         (    7) GYDLAIIGSGAGAFAAAIAAR  1 
Q3GXU0_9ACTO/1-484       (   11) PWDLVIIGGGTAGIVGAKTAA  1 
Q97RM0_STRPN/1-448       (    3) EYDIIAIGGGSGGIATMNRAG  1 
Q96ZF4_SULTO/1-437       (    2) EYDVIIIGGGTAGYTAGVILG  1 
Q74A03_GEOSL/1-452       (    3) TFDVVVIGGGPGGMTAGMMLK  1 
MERA_SHEPU/1-557         (   94) TQHVAIIGTGSGAFACAIKAA  1 
Q3H6D4_9ACTO/1-476       (    4) KADLAVIGSGGAAYAAAIHAT  1 
Q41CB3_9BACI/1-475       (    3) SYQLVVIGGGAAGMTIAAGAA  1 
Q9F3U5_9PROT/1-548       (   82) ELHVAIIGSGSAAFACAIKAA  1 
Q9EY67_PSEHA/1-479       (   16) QLHVAIIGSGSGAFASAIKAA  1 
Q4JBS5_SULAC/1-444       (    2) EYDVVVVGGGTAGYIAGSILA  1 
Q92SF1_RHIME/1-473       (    6) TPDICVIGGGAAGLSVAAGAA  1 
Q9HLL9_THEAC/1-451       (    3) EYDVITIGAGGAAYPAAFRLK  1 
Q7NDN4_GLOVI/1-450       (    4) HYDLVVLGTGVAGSSVAKRCR  1 
P96104_THIFE/1-978       (  511) DVQVLVIGAGPGGEDCARELA  1 
Q5N4Z8_SYNP6/1-507       (   28) CYDLVVIGAGTTGLVVAAGAT  1 
Q5V791_HALMA/1-484       (    6) DYDLVILGGGAAAFAAITEAS  1 
Q746U4_GEOSL/1-468       (    4) KHDLIILGSGSTAFAAALRAH  1 
Q703W6_THETE/1-482       (   23) KYDVIVVGGGGGGYHGAFQLS  1 
Q4Y2L4_PLACH/1-569       (    7) EYDVAILGCGVGGHAAAINAI  1 
Q5WWI9_LEGPL/1-714       (  246) NCDLAIIGGGAGGLSLASGCS  1 
Q40TL2_DESAC/1-454       (    4) VWDVVVLGGGPAGVMSALKLA  1 
Q9KBU9_BACHD/1-459       (    1) MDRVAIVGGGPAGYVAAITAA  1 
Q97VD9_SULSO/1-453       (    1) MEDLVIIGYGAAGFAALIRAN  1 
Q83N49_TROWT/1-473       (   14) NHKIVVIGGGPGGYSAALSGA  1 
Q73UE4_MYCPA/1-492       (   23) VTRIVILGGGPAGYEAALVAA  1 
Q6AGN5_LEIXX/1-478       (    8) KQRIAVLGGGPGGYEAAIAGA  1 
Q4EIP2_LISMO/1-446       (    5) TYDVVIIGSGASGTTVAFEAQ  1 
Q5ZTR0_LEGPH/1-711       (  243) FCDLAIIGGGSAGLSIAAGCS  1 
Q9JUT5_NEIMA/1-467       (    5) QADVVVIGGGTAGMGAFRNAR  1 
Q3SL16_THIDA/1-998       (  530) DVQVVVVGGGPGGEDCARDLA  1 
Q41QJ2_FERAC/1-451       (    3) SFDVVTIGAGGASYPAAFRLK  1 
Q8TIX6_METAC/1-450       (    4) EYDIIILGTGTAGRTLAGRAK  1 
Q6S4W1_TOXGO/1-607       (  141) PFDVTIIGLGVGGHAAALHAA  1 
Q56283_THIFE/1-473       (   86) QPHIAIIGSGGAAMAAALKAV  1 
Q3M7G9_ANAVT/1-458       (    3) TADVIVIGSGQGGIPLAADFA  1 
Q7USN6_RHOBA/1-451       (    5) HFDLVVLGTGPSGGTVATKIA  1 
Q46EZ2_METBA/1-450       (    4) KYDIIIIGTGTAGRTFAGKVA  1 
Q73VT8_MYCPA/1-459       (    3) TYDLAIIGTGSGNSLLDARFA  1 
Q6AAX8_PROAC/1-466       (    3) HYDIVVIGSGSGNTILDEDFA  1 
Q488E0_COLP3/1-489       (    5) NVDVAIIGTGTAGMGAYRAAK  1 
Q9RD26_STRCO/1-477       (    8) TYDVVVIGAGPVGENVADRTR  1 
Q76M19_COMAC/1-548       (   85) GLHIAIIGSGGAAMAAALKAV  1 
Q41QH5_FERAC/1-460       (    3) EYDLAIIXWVPTVFAAAIKAS  1 
Q8NP23_CORGL/1-465       (   10) HYDLIIIGTGSGNSIPGPEFD  1 
Q972Q9_SULTO/1-456       (    3) EMRLVIVGNGAAAFAALIRAN  1 
Q8CMX2_STAES/1-449       (    5) QYDVVFLGSGHAAWHAALTLK  1 
Q40PY2_DESAC/1-459       (    3) QFDVIVIGSGGGTKIALPAAQ  1 
Q8TQ99_METAC/1-476       (    3) NYDLIVIGTGSGMNYVNSIID  1 
//

ID   PNDRDTASEI; BLOCK
AC   PNDRDTASEI__B;
DE   Pyridine nucleotide disulphide reductase class-I signature
BL   MOTIF 2 width=21 seqs=254
Q4PFH3_USTMA/1-1220      (  782) LGGTCVNVGCVPKKLMWHAAD  1 
Q8FCK8_ECOL6/1-450       (   38) LGGTCVNVGCVPKKVMWHAAQ  1 
Q97RM0_STRPN/1-448       (   37) LGGTCVNVGCVPKKIMWYGAQ  1 
GSHR_CANGA/1-476         (   50) LGGTCVNVGCVPKKVMWYASD  1 
Q5NG97_FRATT/1-453       (   39) LGGTCVNRGCVPKKAMWYGAN  1 
Q47UA0_COLP3/1-454       (   38) IGGTCVNVGCVPKKAMWYAGQ  1 
Q55SN2_CRYNE/1-479       (   49) LGGTCVNVGCVPKKIMWYTAD  1 
Q5QVY6_IDILO/1-450       (   38) VGGTCVNVGCVPKKVMWYGAH  1 
GSHR_STRTR/1-450         (   38) VGGTCVNVGCVPKKVMWYGAQ  1 
Q3V997_9SPHN/1-475       (   47) IGGTCVNVGCVPSKTMIRAAE  1 
Q5CT58_CRYPV/1-526       (   75) LGGTCVNVGCVPKKLMHYSAL  1 
Q4C8D4_CROWT/1-450       (   38) LGGTCVNVGCVPKKLMVYTSH  1 
GSHR_YARLI/1-470         (   40) LGGTCVNVGCVPKKVMWNASD  1 
GSHR_PSEAE/1-451         (   38) LGGTCVNVGCVPKKLLVYGAH  1 
GSHR_DEBHA/1-490         (   45) MGGTCVNVGCVPKKVMWYAGD  1 
Q8ZUT2_PYRAE/1-467       (   35) LGGTCVNVGCVPSKFLIRAAQ  1 
Q3JAR3_NITOC/1-452       (   39) LGGTCVNVGCIPKKLFLYAAH  1 
Q869D6_ECHGR/1-597       (  152) LGGTCVNVGCIPKKLMHQAAL  1 
Q6YNQ1_HUMAN/1-647       (  205) LGGTCVNVGCIPKKLMHQAAL  1 
TRXR2_HUMAN/1-524        (   82) LGGTCVNVGCIPKKLMHQAAL  1 
Q7YXM4_APILI/1-485       (   44) LGGTCVNVGCIPKKLMHQAAL  1 
Q71G50_PLAF7/1-617       (  160) IGGTCVNVGCVPKKLMHYAGH  1 
Q61TH6_CAEBR/1-667       (  217) LGGTCVNVGCIPKKLMHQASL  1 
TRXR_CAEEL/1-667         (  215) LGGTCVNVGCIPKKLMHQASL  1 
Q7QFM3_ANOGA/1-529       (   80) LGGTCVNVGCIPKKLMHQASL  1 
Q4UCW3_THEAN/1-604       (  157) VGGTCVNVGCIPKKLMHYASL  1 
Q40PN0_DESAC/1-492       (   50) MGGDCLNRGCVPSKALIRSAH  1 
Q9NL96_PHYPO/1-452       (   40) IGGTCVNVGCVPKKVMWNTAE  1 
Q7T0L5_XENLA/1-502       (   62) IGGTCVNVGCIPKKLMHQAAL  1 
Q82Z09_ENTFA/1-449       (   37) IGGTCVNVGCVPKKVMWQASS  1 
Q9HIJ8_THEAC/1-469       (   41) LGGTCVNVGCVPSKMLISAAK  1 
P91884_MUSDO/1-495       (   54) IGGTCVNVGCIPKKLMHQASL  1 
TRXR2_DROME/1-516        (   75) IGGTCVNVGCIPKKLMHQASL  1 
Q4CMQ7_TRYCR/1-388       (   48) LGGTCVNVGCVPKKLMVTGAQ  1 
Q95PT6_LEIDO/1-491       (   47) LGGTCVNVGCVPKKLMVTGAQ  1 
Q95NM3_TRYCR/1-430       (   24) LGGTCVNVGCVPKKLMVTGAQ  1 
Q26970_TRYCR/1-453       (   41) LGGTCVNVGCVPKKLMVTGAQ  1 
Q4QJG7_LEIMA/1-491       (   48) LGGTCVNVGCVPKKLMVTGAQ  1 
TYTR_LEIDO/1-491         (   48) LGGTCVNVGCVPKKLMVTGAQ  1 
TYTR_TRYCR/1-492         (   49) LGGTCVNVGCVPKKLMVTGAQ  1 
TYTR_TRYCO/1-492         (   48) LGGTCVNVGCVPKKLMVTGAQ  1 
TYTR_TRYBB/1-492         (   48) LGGTCVNVGCVPKKLMVTGAQ  1 
Q82SY8_NITEU/1-600       (  171) LGGVCLNVGCIPSKALLHAAK  1 
TRXR1_DROME/1-596        (  158) VGGTCVNVGCIPKKLMHQASL  1 
Q72JI3_THET2/1-457       (   36) LGGTCVNVGCVPSKYLLRAAD  1 
Q41QH5_FERAC/1-460       (   40) LGGTCVNVGCVPSKFLIEASK  1 
GSHR_SCHPO/1-464         (   42) LGGTCVNYGCVPKKIMWNIAD  1 
Q6MEX4_PARUW/1-469       (   40) LGGTCLNRGCIPSKALIAGAE  1 
Q74DK1_GEOSL/1-505       (   64) LGGDCLNYGCVPSKALIRAAR  1 
Q5FQ43_GLUOX/1-483       (   57) WGGTCVNLGCVPKKLMVYAAE  1 
Q92SF1_RHIME/1-473       (   40) MGGDCLNYGCVPSKALIAAAK  1 
Q3X290_9ACTN/1-548       (  119) VGGTCVNVGCVPSKTLLRGAE  1 
Q82L58_STRAW/1-478       (   40) VGGTCLHRGCIPSKAMLHAAE  1 
Q6AQZ1_DESPS/1-716       (  269) MGGDCLNYGCVPSKALIKSAK  1 
Q3JDI8_NITOC/1-738       (  269) MGGDCLNYGCVPSKALIKSAK  1 
Q3GRF8_9GAMM/1-722       (  270) MGGDCLNYGCVPSKALIKSAK  1 
Q4NF11_9MICC/1-476       (   39) LGGTCVNTGCVPSKALLAAAD  1 
Q40PY2_DESAC/1-459       (   36) FGGTCLNRGCIPSKMLIYPAD  1 
Q5DE05_SCHJA/1-615       (  169) LGGTCVNVGCIPKKLMHQAGL  1 
Q9EY67_PSEHA/1-479       (   51) IGGCCVNVGCVPSKILIRAAQ  1 
Q3NPF0_SHEFR/1-552       (  124) IGGCCVNVGCVPSKILIRAAQ  1 
MERA_SHEPU/1-557         (  129) IGGCCVNVGCVPSKILIRAAQ  1 
Q3H6D4_9ACTO/1-476       (   38) IGGTCVNTGCVPSKALIAAAE  1 
Q4ARA6_9BURK/1-459       (   39) MGGTCVNVGCIPKKLYSYAAH  1 
Q44FK5_CHRSL/1-454       (   39) LGGTCVNVGCVPKKLYSYAAH  1 
Q8DYU8_STRA5/1-449       (   38) VGGTCVNLGCVPKKIMWYGAQ  1 
Q5LW03_SILPO/1-472       (   39) MGGDCLNYGCVPSKALIASAK  1 
Q6L2F3_PICTO/1-446       (   40) LGGTCVNVGCVPSKYLIEASK  1 
Q41S64_FERAC/1-460       (   40) IGGTCVNVGCVPSKFLIEASK  1 
Q8H6T2_CHLRE/1-533       (   58) LGGTCVNVGCIPKKLMHNAGL  1 
Q92LT6_RHIME/1-464       (   39) AGGTCLNVGCIPSKALIHAAD  1 
TYTR_CRIFA/1-491         (   48) LGGTCVNVGCVPKKLMVTGAN  1 
Q44L18_CHRSL/1-712       (  271) MGGDCLNTGCVPSKALIRAAR  1 
Q3V9B5_9SPHN/1-717       (  270) MGGDCLNYGCVPSKALIKSAR  1 
Q3FRW1_9BURK/1-716       (  269) MGGDCLNYGCVPSKALIKSAR  1 
Q4Y2L4_PLACH/1-569       (   43) LGGTCVNVGCIPSKSLLYATN  1 
Q76M19_COMAC/1-548       (  119) IGGTCVNIGCVPSKIMIRAAH  1 
Q4NBN6_9MICC/1-512       (   73) VGGTCVNTGCIPSKALLAAAE  1 
Q9S0Y8_CLOBU/1-631       (  203) VGGTCVNVGCVPSKTLLRAGE  1 
Q6SFY9_9BACT/1-584       (  154) LGGVCLNVGCIPSKALLHMAK  1 
Q3PT92_NITHA/1-461       (   39) MGGTCVIRGCVPKKLLVYGSH  1 
Q3WL66_9RHIZ/1-475       (   40) MGGDCLNYGCVPSKALIASAR  1 
Q3VGH7_9SPHN/1-479       (   49) IGGTCVNVGCVPSKALIRAVE  1 
Q7V2B4_PROMP/1-459       (   43) IGGTCVIRGCVPKKLMVYAAN  1 
O86924_9SPHN/1-448       (   39) VGGTCVIRGCVPKKLLIYGAH  1 
Q9KG96_BACHD/1-473       (   43) LGGVCLNRGCIPSKALIQMAE  1 
Q5ZTR0_LEGPH/1-711       (  277) MGGDCLNYGCIPSKTLLNTAK  1 
Q6SKF3_ARTAU/1-480       (   41) VGGTCVNTGCVPSKALLAAAD  1 
Q40V47_KINRA/1-477       (   60) LGGTCLHRGCIPTKALLHAAE  1 
Q5WWI9_LEGPL/1-714       (  280) MGGDCLNYGCIPSKSLLAAAK  1 
MERA_STRLI/1-474         (   41) TGGTCVNVGCVPSKALLAAAE  1 
Q6S4W1_TOXGO/1-607       (  175) PGGTCVNRGCVPSKALLAAAR  1 
GSHR_ANASP/1-459         (   38) VGGTCVIRGCVPKKLMVYGSH  1 
GSHR_MOUSE/1-500         (   76) LGGTCVNVGCVPKKVMWNTAV  1 
Q6SFX2_9BACT/1-468       (   38) LGGVCLNVGCIPSKSLLHTAQ  1 
Q3JWZ0_BURP1/1-453       (   38) IGGTCVLRGCIPKKLLVYASH  1 
Q8ILQ2_PLAF7/1-500       (   36) LGGTCVNVGCVPKKIMFNAAS  1 
Q8G5E0_BIFLO/1-496       (   39) VGGTCLNRGCIPSKALITATH  1 
Q8PGF8_XANAC/1-607       (  170) LGGVCLNVGCIPSKALLHAAA  1 
DLDH1_BACSU/1-470        (   43) LGGVCLNVGCIPSKALINAGH  1 
Q3PC17_PARDE/1-466       (   39) MGGTCVIRGCVPKKLMIFASQ  1 
Q3VDL0_9SPHN/1-448       (   39) VGGTCVIRGCVPKKLLVYGAH  1 
Q8G0S5_BRUSU/1-464       (   39) MGGTCVIRGCVPKKLFVYASQ  1 
O43998_TOXGO/1-484       (   42) LGGTCVNVGCVPKKVMWCVAS  1 
Q5X561_LEGPA/1-474       (   41) LGGVCLNVGCIPSKALLHIAK  1 
Q41CB3_9BACI/1-475       (   38) LGGDCLHYGCVPSKALIEAAH  1 
Q7U608_SYNPX/1-455       (   40) VGGTCVIRGCVPKKLLVYGAQ  1 
DLDH_VIBCH/1-475         (   41) LGGVCLNVGCIPSKALLHVAK  1 
Q8CU56_STAES/1-504       (   73) LGGVCLNRGCIPSKALISASE  1 
Q5QYX3_IDILO/1-730       (  271) MGGDCLNTGCVPSKALLHVAE  1 
Q5NYA2_AZOSE/1-511       (   51) MGGDCLNTGCMPSKALIRSAK  1 
Q6NGL7_CORDI/1-463       (   40) FGGTCLNVGCIPTKMFVYASE  1 
Q73VT8_MYCPA/1-459       (   35) FGGTCLNVGCIPTKMFVYAAD  1 
Q8DIH9_SYNEL/1-461       (   38) VGGTCVIRGCVPKKLMVYGSK  1 
Q6MPR7_BDEBA/1-473       (   37) LGGVCLNVGCIPSKAMITATH  1 
Q3QUE3_9RHOB/1-471       (   39) MGGDCLNYGCVPSKALLASGH  1 
Q746U4_GEOSL/1-468       (   38) LGGTCINWGCVPSKTLIHGAL  1 
Q8NP23_CORGL/1-465       (   42) FGGTCLNVGCIPTKMYVYAAD  1 
Q8P7N2_XANCP/1-456       (   40) LGGTCVNLGCVPKKAMWLAAD  1 
Q6LQB5_PHOPR/1-739       (  271) MGGDCLNTGCVPSKAIIRAAH  1 
DLDH_HALVO/1-474         (   42) YGGTCLNYGCIPSKALITGAN  1 
Q5N481_SYNP6/1-446       (   38) VGGTCVIRGCVPKKLMVYASS  1 
Q940F6_ARATH/1-565       (  131) VGGTCVLRGCVPKKLLVYASK  1 
Q4KDP5_PSEF5/1-463       (   40) LGGTCLNIGCIPSKALIHVAE  1 
Q5N4Z8_SYNP6/1-507       (   64) MGGDCLNFGCVPSKALIRSSR  1 
Q3RZ78_RALME/1-493       (   81) IGGTCVNRGCVPKKMLSYGAN  1 
Q7VD20_PROMA/1-453       (   38) VGGTCVIRGCVPKKLLVYGSQ  1 
GSHR_BURCE/1-449         (   39) FGGTCVIRGCVPKKLLMYASQ  1 
Q9F3U5_9PROT/1-548       (  116) IGGCCVNVGCVPSKILIRVAQ  1 
Q5KRV3_CORGL/1-473       (   38) LGGTCVNTGCVPSKALIAAAG  1 
Q5NN75_ZYMMO/1-448       (   39) IGGTCVIRGCVPKKMLYYAAD  1 
Q3HD86_TRIER/1-447       (   38) VGGTCVIRGCVPKKLMVYGSR  1 
Q86DB5_CAEEL/1-459       (   40) LGGTCVNVGCVPKKVMYNCSL  1 
Q5WF73_BACSK/1-473       (   38) LGGTCLHKGCIPSKALLRSAE  1 
DLDH2_BACSU/1-474        (   38) LGGTCLHKGCIPSKALLRSAE  1 
Q3ID80_PSEHT/1-721       (  270) MGGDCLNYGCVPSKAIIKSAK  1 
Q3NS18_SHEFR/1-717       (  270) MGGDCLNYGCVPSKAIIKSAK  1 
Q6FZP3_BARQU/1-463       (   39) IGGTCVIRGCVPKKLYVYASQ  1 
Q4N0C2_THEPA/1-499       (   58) LGGTCLNCGCIPSKSLLNTSH  1 
Q8T137_DICDI/1-465       (   46) PGGTCVNVGCVPKKVMWNTSF  1 
MERA_STAAU/1-547         (  119) VGGTCVNIGCVPSKTMLRAGE  1 
Q41VL6_DESHA/1-461       (   37) LGGTCLNKGCIPTKTLVKSAE  1 
Q4A9B5_MYCHJ/1-454       (   37) LGGTCVNWGCVPTKTILKSAK  1 
Q3MAD8_ANAVT/1-509       (   74) MGGDCLNVGCVPSKTIIRSSR  1 
Q56283_THIFE/1-473       (  120) IGGTCVKVGCVPSKILIRAAH  1 
Q8S5T1_ORYSA/1-555       (  122) VGGTCVLRGCVPKKLLVYGSK  1 
DLDH_MYCBO/1-464         (   37) WGGVCLNVGCIPSKALLRNAE  1 
DLDH3_HALMA/1-477        (   43) YGGACLNRGCIPSKALIHGSK  1 
Q98PG2_MYCPU/1-627       (  194) WGGVCLNVGCIPTKALLHATE  1 
P73059_SYNY3/1-518       (   74) MGGDCLNFGCIPSKALISSAR  1 
Q3HDX7_TRIER/1-473       (   38) LGGDCLWFGCVPSKSLIHASR  1 
Q5V791_HALMA/1-484       (   41) IGGTCVNVGCVPSKHLLAVAE  1 
Q97C54_THEVO/1-471       (   42) LGGTCVNTGCVPSKLLISISN  1 
Q7V894_PROMM/1-453       (   38) VGGTCVIRGCVPKKLLVYGSL  1 
Q61QT8_CAEBR/1-515       (   61) IGGTCANVGCIPKKLMHQAAI  1 
GSHR_CAEEL/1-503         (   63) IGGTCANVGCIPKKLMHQAAI  1 
Q8A2W9_BACTN/1-447       (   36) LGGVCLNEGCIPTKTLLYSAK  1 
DLDH_CHLPN/1-461         (   38) AGGTCLNRGCIPSKALIAGAN  1 
Q9A5Z5_CAUCR/1-466       (   39) VGGTCVVRGCVPKKFMVYASE  1 
O01412_ONCVO/1-462       (   43) LGGTCVNKGCVPKKIMYNCSR  1 
Q8RDF1_THETN/1-461       (   42) LGGTCLNRGCIPTKAYARAAE  1 
Q5LTT4_SILPO/1-452       (   39) YGGTCVIRGCVPKKLMVFASE  1 
Q7NB01_MYCGA/1-467       (   41) YGGVCLNVGCIPTKTLLQSSK  1 
Q834J0_ENTFA/1-469       (   38) LGGTCLHKGCIPTKALLRSAE  1 
Q972Q9_SULTO/1-456       (   37) IGGTCVNVGCVPSKRMLRIGE  1 
Q97VD9_SULSO/1-453       (   35) IGGTCVNVGCVPSKRMLRIGE  1 
Q6N5V7_RHOPA/1-473       (   39) LGGICLNWGCIPTKALLRSAE  1 
Q4AL96_9CHLB/1-494       (   38) LGGDCTWYGCIPSKALLKSAK  1 
Q5ZY02_LEGPH/1-454       (   41) LGGTCVNLGCVPKKIMYNASS  1 
GSHR_NEUCR/1-468         (   42) LGGTCVNVGCVPKKVTFYAAL  1 
GSHRP_SPIOL/1-489        (   59) VGGTCVIRGCVPKKILVYGAS  1 
Q74A03_GEOSL/1-452       (   39) FGGVCLNRGCMPTKSMLKAAK  1 
Q4L6L9_STAHJ/1-474       (   39) LGGTCLHKGCIPTKALLKSAE  1 
Q43NY2_SOLUS/1-464       (   37) LGGTCLLVGCIPTKSLLHTAD  1 
Q6MTX7_MYCMS/1-595       (  163) YGGVCLNVGCIPTKTLLKTSH  1 
DLDH3_BACSU/1-458        (   34) LGGTCLNEGCIPTKSLLESAN  1 
Q6MT66_MYCMS/1-452       (   37) LGGTCINKGCVPTKTLIKSAK  1 
Q67ME5_SYMTH/1-471       (   38) VGGTCLHRGCIPTKAYLRSAE  1 
Q6KH64_MYCMO/1-600       (  178) WGGVCLNVGCIPTKALLKSTE  1 
Q41FZ8_9BACI/1-473       (   38) LGGTCLHRGCIPSKAFLKSAA  1 
Q3WZX5_9ACTN/1-471       (   41) LGGTCLNLGCIPTKALLQTAA  1 
Q83G31_TROWT/1-450       (   36) VGGTCLHRGCIPTKSLVQCAK  1 
Q9RKH2_STRCO/1-505       (   73) LGGDCLWTGCVPSKALLHVAA  1 
Q97VQ4_SULSO/1-409       (   34) LGGTCVLYGCIPSKAMLHPIH  1 
Q3IYZ3_RHOS4/1-470       (   39) MGGDCLNAGCVPSKALLAAGK  1 
Q3J102_RHOS4/1-452       (   39) MGGTCVIRGCVPKKLMVFASG  1 
Q3GXU0_9ACTO/1-484       (   45) TGGDCLWTGCVPSKALLAAAD  1 
Q8EVP9_MYCPE/1-463       (   37) FGGVCLNKGCIPTKALLNTSK  1 
Q6ARJ3_DESPS/1-479       (   41) VGGTCLNWGCIPSKIYKQSAD  1 
Q72D92_DESVH/1-480       (   39) LGGDCLHHGCVPSKTLIASAR  1 
Q4JV40_CORJK/1-456       (   35) FGGTCINVGCIPTKMFVHTAD  1 
Q46LY3_PROMT/1-453       (   38) VGGTCVIRGCVPKKLLVCGSS  1 
O66945_AQUAE/1-465       (   38) VGGNCLNRGCIPSKYMRHGAY  1 
Q4J868_SULAC/1-454       (   35) IGGTCVNVGCVPSKRLLSIGE  1 
Q93JZ9_9MOLU/1-431       (   37) FGGNCVNRGCIPTKTLMKSAR  1 
Q67SE4_SYMTH/1-470       (   41) LGGTCLNHGCIPSKALISVGD  1 
DLDH_MYCGE/1-457         (   36) FGGVCLNVGCIPTKTLLKRAK  1 
Q9KBU9_BACHD/1-459       (   35) LGGTCLNEGCMPTKSLLESAA  1 
Q5HKL7_STAEQ/1-450       (   38) AGGTCLNVGCIPSKTLLEHGE  1 
Q8ZUR5_PYRAE/1-452       (   34) LGGECTNYACIPSKALLHAAE  1 
Q7UEQ0_RHOBA/1-507       (   65) MGGDCLNVGCVPSKGVISAAR  1 
Q9CJD8_LACLA/1-472       (   43) VGGVCLNIGCIPSKALINIGH  1 
Q6AAX8_PROAC/1-466       (   35) FGGTCLNVGCIPTKMFVLPAD  1 
Q72C61_DESVH/1-456       (   36) FGGTCLNWGCIPTKLLLGGTA  1 
Q4JCC0_SULAC/1-414       (   35) LGGTCVLYGCIPSKAMLHPLI  1 
Q7NN50_GLOVI/1-507       (   69) LGGDCLVAGCVPSKALIRSAR  1 
Q3SL16_THIDA/1-998       (  565) PGGECLWRGCIPSKAWRAAAD  1 
Q4WRK8_ASPFU/1-472       (   43) AGGTCVNVGCVPKKMTWNFAS  1 
Q3J9C7_NITOC/1-902       (  453) PGGECLWRGCIPSKTWRAAAD  1 
Q9YBC8_AERPE/1-467       (   40) LGGECTNYGCIPTKALLHPAG  1 
Q3M7G9_ANAVT/1-458       (   37) LGGSCINYGCTPSKAFLAAAH  1 
Q8TQ99_METAC/1-476       (   38) PGGICLTRGCIPSKLLLYPAE  1 
Q9YBZ2_AERPE/1-461       (   39) LGGTCVNFGCVPSKHVLYNLS  1 
Q7NDN4_GLOVI/1-450       (   38) FGGTCALRGCTPKKVLVQAGE  1 
Q4L9Y9_STAHJ/1-453       (   38) VGGVCLNVGCIPSKIFLEYGA  1 
Q970W5_SULTO/1-452       (   36) IGGECINRACIPSKTLIDTAK  1 
Q41EB7_9BACI/1-466       (   43) IGGLCLNKGCIPSKVVAHAAE  1 
Q3H166_9ACTO/1-450       (   38) YGGTCALRGCDPKKILRRGAE  1 
Q9JUT5_NEIMA/1-467       (   39) FGTTCARVGCMPSKLLIAAAE  1 
Q40TL2_DESAC/1-454       (   40) LGGTCLHEGCMATKSMLKTAE  1 
Q4EIP2_LISMO/1-446       (   39) WGGTCVLRGCDPKKVLVGARE  1 
Q96ZF4_SULTO/1-437       (   36) FGGTCVNYGCVPSIFLSDISF  1 
Q3VYR4_9ACTO/1-499       (   49) VGGECSYWGCIPSKTLLRPGE  1 
Q488E0_COLP3/1-489       (   39) YGTTCARVGCMPSKLLIAAAD  1 
Q8KB36_CHLTE/1-467       (   39) LGGACLFVGCIPSKIIRHWAD  1 
Q8Y3G6_RALSO/1-481       (   53) VGGTGVNRGCMPKKLLGYGAA  1 
Q418Q7_KINRA/1-554       (  129) TGGTCVNTGCVPTRVLAKTAR  1 
Q98C99_RHILO/1-509       (   71) IGGACVNVGGVPSKSIIRTAR  1 
P96104_THIFE/1-978       (  545) AGRECLWRGCIPSKAWRAAAD  1 
Q974G8_SULTO/1-455       (   37) LGGNCLYSGCVPSKTVREMAQ  1 
Q8TIX6_METAC/1-450       (   38) YGGTCPLRGCDPKKVLAGASE  1 
Q98RI8_MYCPU/1-455       (   37) FGGSCINEGCVPTKGLVKVAR  1 
Q7USN6_RHOBA/1-451       (   39) FGGVCALRGCNPKKVYVNAGQ  1 
Q97Z19_SULSO/1-446       (   36) FGGVCVNFGCVPSIFLFDATF  1 
Q703W6_THETE/1-482       (   58) LGGNCLYEGCIPSKSVFYMVY  1 
Q4JBS5_SULAC/1-444       (   36) FGGVCVNYGCVPSIFFYDVTY  1 
Q82I18_STRAW/1-475       (   31) LGGASVLTDCVPSKTLIATAE  1 
Q41QJ2_FERAC/1-451       (   38) MSGNCLAEGCVPSKAIIETVH  1 
Q9HLL9_THEAC/1-451       (   38) MSGNCLAEGCVPSKAVIETVH  1 
Q9RD26_STRCO/1-477       (   42) VGGECSYWACMPSKALLRPVL  1 
Q5FK23_LACAC/1-443       (   37) WGGTCPNTGCQPKIFMEGTVR  1 
Q47LT0_THEFY/1-460       (   35) IGGASVLTDCVPSKTLIATSV  1 
Q46EZ2_METBA/1-450       (   38) YGGTCPIRGCDPKEVLTNITK  1 
Q584K1_9TRYP/1-605       (   82) IGGCDLWDGALQSKTLWEMSK  1 
Q4D2Y5_TRYCR/1-550       (   59) VGGCDLWNGALQSKVMWEMSN  1 
Q73UE4_MYCPA/1-492       (   60) IGGAAVLDDCVPSKTFIASTW  1 
Q57YU0_9TRYP/1-546       (   60) IGGCDLWNGTLQSKTLWEMSN  1 
Q4Q5Z6_LEIMA/1-557       (   58) LGGNDLWDGALQSKTMWECSA  1 
Q4CQ18_TRYCR/1-510       (   46) IGGADLWNGALQSKTLWEMSK  1 
Q6AGN5_LEIXX/1-478       (   42) VGGSAVITDVVPSKSLIATAE  1 
Q02733_YEAST/1-499       (   52) LGGAYLVDGAVPSKTLLYESY  1 
Q83N49_TROWT/1-473       (   48) VGGSATLTDVVPSKTLIASAE  1 
Q8CMX2_STAES/1-449       (   39) IAGTCTNYGCNAKIFLEGPYE  1 
Q40R90_DESAC/1-517       (   41) IGGAGVKWGALASKTMWELSK  1 
//
ID   PNDRDTASEI; BLOCK
AC   PNDRDTASEI__C;
DE   Pyridine nucleotide disulphide reductase class-I signature
BL   MOTIF 3 width=15 seqs=255
TRXR2_HUMAN/1-524        (  179) LSADHIIIATGGRPR  1 
Q8FCK8_ECOL6/1-450       (  130) ITADHILIATGGRPS  1 
TYTR_TRYCO/1-492         (  151) LQAEHIIIATGSWPQ  1 
Q8G0S5_BRUSU/1-464       (  132) VTADKILIATGGRPN  1 
Q40TL2_DESAC/1-454       (  135) LQAEKIVIATGSRPR  1 
Q3J102_RHOS4/1-452       (  131) VTAKHILIATGGRPF  1 
Q44FK5_CHRSL/1-454       (  131) ITAEKILVATGGWPW  1 
TYTR_TRYBB/1-492         (  151) LQADHILLATGSWPQ  1 
Q6MEX4_PARUW/1-469       (  134) ITADQIIIATGSEPR  1 
Q3VDL0_9SPHN/1-448       (  131) LTAERILIATGGWPH  1 
Q82Z09_ENTFA/1-449       (  129) YTAPHILIATGGRPK  1 
Q6N5V7_RHOPA/1-473       (  142) YQAKHIIVATGARPR  1 
Q3H6D4_9ACTO/1-476       (  139) IEAEHYLVATGSRPW  1 
DLDH_MYCGE/1-457         (  128) YTTNNIIVATGSRPR  1 
Q83G31_TROWT/1-450       (  127) ITGKNIVIATGSRPK  1 
Q9A5Z5_CAUCR/1-466       (  137) YTARKILVATGGRPV  1 
Q4Q5Z6_LEIMA/1-557       (  160) ITADYFIVATGSKPR  1 
Q4D2Y5_TRYCR/1-550       (  160) VTADYFIIATGSTPR  1 
Q8T137_DICDI/1-465       (  142) YTADHILIAAGGRPT  1 
Q47UA0_COLP3/1-454       (  133) ITADHITIATGGRPT  1 
Q3NPF0_SHEFR/1-552       (  222) LHADKILIATGSTPT  1 
Q4WRK8_ASPFU/1-472       (  140) YSAPHILIATGGRPI  1 
Q584K1_9TRYP/1-605       (  185) LTADYFIIATGSVPR  1 
Q5ZY02_LEGPH/1-454       (  133) YQAEHIIIATGSEPA  1 
Q3JAR3_NITOC/1-452       (  130) YTAERILVATGGWPV  1 
Q8S5T1_ORYSA/1-555       (  214) YTARNILIAVGGRPS  1 
Q4QJG7_LEIMA/1-491       (  151) LDTEYILIATGSWPT  1 
TYTR_LEIDO/1-491         (  151) LDTEYILIATGSWPT  1 
MERA_SHEPU/1-557         (  227) VHADKILIATGSTPT  1 
Q5QVY6_IDILO/1-450       (  129) ITADHITIATGGRPM  1 
GSHR_STRTR/1-450         (  130) YTAPHILIATGGHPL  1 
Q4AL96_9CHLB/1-494       (  136) LRSKNIVIATGSRPV  1 
Q3GRF8_9GAMM/1-722       (  367) LTARSIVIATGARPF  1 
Q3NS18_SHEFR/1-717       (  367) LTARSIVIATGARPF  1 
Q3PC17_PARDE/1-466       (  132) LTAKHILIAIGGRPQ  1 
Q940F6_ARATH/1-565       (  223) YTTRNILIAVGGRPF  1 
Q9JUT5_NEIMA/1-467       (  134) ITAKSFVIATGSRPV  1 
Q44L18_CHRSL/1-712       (  363) LTARHIVIATGATPK  1 
Q4PFH3_USTMA/1-1220      (  889) ITGDRIVIATGGRPV  1 
GSHR_PSEAE/1-451         (  129) FSAKHILVATGGWPQ  1 
Q7T0L5_XENLA/1-502       (  159) VTAQNIVIATGGRPK  1 
Q3ID80_PSEHT/1-721       (  367) LTARTIVIATGARPF  1 
Q7YXM4_APILI/1-485       (  143) FTAQNILIAVGGRPR  1 
Q3QUE3_9RHOB/1-471       (  131) ITARRIVVATGSSPF  1 
Q5FQ43_GLUOX/1-483       (  157) VRAKNIVIATGSTPT  1 
GSHR_ANASP/1-459         (  129) FTADKILIAVGGRPI  1 
GSHRP_SPIOL/1-489        (  156) YSAKHILIATGSRAQ  1 
Q488E0_COLP3/1-489       (  132) VIAKRIVIATGSRPN  1 
Q97RM0_STRPN/1-448       (  129) IRAKHIVIATGAHPS  1 
GSHR_YARLI/1-470         (  145) YSAKKIMIATGGKPR  1 
Q8RDF1_THETN/1-461       (  133) IKAKNIIIATGSSPA  1 
Q4Y2L4_PLACH/1-569       (  164) YKAKNIILATGSTPN  1 
DLDH1_BACSU/1-470        (  138) YTFKNAIIATGSRPI  1 
Q8P7N2_XANCP/1-456       (  132) VTAEHIVIATGAHPL  1 
Q4C8D4_CROWT/1-450       (  129) ITADKILIAVGGHPV  1 
Q6LQB5_PHOPR/1-739       (  363) ITTRNIVIATGARPL  1 
Q7QFM3_ANOGA/1-529       (  179) LRAKHVVIAVGGRPR  1 
Q6NGL7_CORDI/1-463       (  139) ISGDTIVIATGSRPF  1 
DLDH3_HALMA/1-477        (  140) LKFENCIIATGSRPI  1 
Q9KBU9_BACHD/1-459       (  132) IEANRIIIATGSEPT  1 
Q5ZTR0_LEGPH/1-711       (  369) IRAKHFVIATGSSPA  1 
O66945_AQUAE/1-465       (  131) LKAKYILVATGSSPT  1 
Q67ME5_SYMTH/1-471       (  139) LEFNKVIIATGSRPK  1 
Q8G5E0_BIFLO/1-496       (  160) LTATNIVIATGAKPR  1 
Q5KRV3_CORGL/1-473       (  140) IEAHHYLVATGSRPW  1 
Q9S0Y8_CLOBU/1-631       (  421) IEAEQLLIATGRKPN  1 
Q7NDN4_GLOVI/1-450       (  129) LQGEKVLIATGSRPA  1 
Q7V894_PROMM/1-453       (  136) LHGDHILIAVGGRPH  1 
DLDH_CHLPN/1-461         (  132) IKANHIILATGSEPR  1 
MERA_STAAU/1-547         (  337) IEADQVLVATGRKPN  1 
Q6AAX8_PROAC/1-466       (  127) ITADQIVLAAGSRPR  1 
Q9NL96_PHYPO/1-452       (  132) YTADHITIATGGYPT  1 
GSHR_CANGA/1-476         (  152) YSADRILVATGGKPV  1 
Q57YU0_9TRYP/1-546       (  161) VTADYFIIATGSVPV  1 
Q61TH6_CAEBR/1-667       (  315) LTADRFLIATGLRPK  1 
Q9HIJ8_THEAC/1-469       (  260) IEADEILVATGRSPN  1 
Q9F3U5_9PROT/1-548       (  213) VHADKVLIATGSTPT  1 
Q4NBN6_9MICC/1-512       (  175) VSAEHYLVATGSTPW  1 
Q96ZF4_SULTO/1-437       (  125) LTTKEIIIATGSKPK  1 
Q40R90_DESAC/1-517       (  145) IHAKNFLISTGSHPR  1 
Q6MPR7_BDEBA/1-473       (  134) VQAKYFVVATGSRPI  1 
Q6L2F3_PICTO/1-446       (  132) IRATNFIIATGSRPY  1 
Q71G50_PLAF7/1-617       (  259) VTGKYILIATGCRPH  1 
Q5WWI9_LEGPL/1-714       (  372) IKAKRFVIATGSSPF  1 
Q972Q9_SULTO/1-456       (  124) IEGDKFIIATGSSPQ  1 
Q3VGH7_9SPHN/1-479       (  143) FTADRIVIATGTRPA  1 
Q7USN6_RHOBA/1-451       (  130) LTADRFLIGTGGRPR  1 
O43998_TOXGO/1-484       (  148) VTADHVLIASGGRPA  1 
Q5CT58_CRYPV/1-526       (  170) ITSRYILLATGGRPS  1 
Q3V997_9SPHN/1-475       (  140) ITAGKIIIATGGRPS  1 
Q5LTT4_SILPO/1-452       (  131) KSAKHILIATGGRPV  1 
GSHR_MOUSE/1-500         (  169) FTAPHILIATGGVPT  1 
Q4CMQ7_TRYCR/1-388       (  151) LETEHILLASGSWPH  1 
Q26970_TRYCR/1-453       (  144) LETEHILLASGSWPH  1 
TYTR_CRIFA/1-491         (  151) LDTEYILLATGSWPQ  1 
Q72D92_DESVH/1-480       (  132) ISARRIVVATGSSPQ  1 
Q3H166_9ACTO/1-450       (  129) VESRHFLVATGARPR  1 
GSHR_BURCE/1-449         (  130) VSARTILIATGARPV  1 
Q7NB01_MYCGA/1-467       (  136) ITTKDIIVATGSSPR  1 
P91884_MUSDO/1-495       (  153) LTGRNVVIAVGGRPR  1 
Q8ZUT2_PYRAE/1-467       (  126) VRGEKIIVATGARPR  1 
Q98RI8_MYCPU/1-455       (  128) IYAEKIIIATGSRAR  1 
Q8EVP9_MYCPE/1-463       (  131) INFDNLIIATGSSPR  1 
Q6YNQ1_HUMAN/1-647       (  302) YSAESFLIATGERPR  1 
Q97VD9_SULSO/1-453       (  245) VEADEILLATGRKPN  1 
Q9EY67_PSEHA/1-479       (  149) LVADRILIATGSTPS  1 
Q55SN2_CRYNE/1-479       (  151) VKAKNIVIAVGGRPT  1 
Q93JZ9_9MOLU/1-431       (  127) YSFDKLVIASGSRPN  1 
Q6KH64_MYCMO/1-600       (  271) YEAENIIIATGSKNR  1 
Q7VD20_PROMA/1-453       (  136) LFAEKILIAVGGRPS  1 
Q43NY2_SOLUS/1-464       (  132) LEARNIIIATGSEAR  1 
Q56283_THIFE/1-473       (  340) LRADRLLIATGRAPN  1 
Q3JWZ0_BURP1/1-453       (  129) VTARHIAVATGSRPV  1 
Q95NM3_TRYCR/1-430       (  127) LETENILLASGSWPH  1 
TYTR_TRYCR/1-492         (  152) LETENILLASGSWPH  1 
Q8H6T2_CHLRE/1-533       (  155) LTAERVVIAVGGRPK  1 
Q4NF11_9MICC/1-476       (  140) IEAAHYLVATGSTPW  1 
Q97Z19_SULSO/1-446       (  126) VEFDNLIIATGSKPM  1 
Q4EIP2_LISMO/1-446       (  129) IQANKIVIATGATPS  1 
Q4JV40_CORJK/1-456       (  131) ITGANIVLATGGRPR  1 
Q6SKF3_ARTAU/1-480       (  143) LTAAHYLVATGSAPW  1 
Q3PT92_NITHA/1-461       (  131) IRSKHVLIATGGAPN  1 
Q5V791_HALMA/1-484       (  139) ITGEKALVATGSSPW  1 
Q5LW03_SILPO/1-472       (  131) IAARRIVIATGSTPL  1 
Q4J868_SULAC/1-454       (  245) VEVDEILVATGRRPN  1 
Q61QT8_CAEBR/1-515       (  162) LSAPNIILATGLRPR  1 
Q74A03_GEOSL/1-452       (  135) IRGEKIIIATGSVPA  1 
Q9KG96_BACHD/1-473       (  140) YKFEHAIVATGSSPR  1 
Q92LT6_RHIME/1-464       (  138) IRAEAIVIATGSAPV  1 
Q76M19_COMAC/1-548       (  339) LRADKLLVATGRAPN  1 
Q3HD86_TRIER/1-447       (  129) VTADKILIAVGGKPE  1 
GSHR_SCHPO/1-464         (  140) FSAKYILIAVGGHPI  1 
Q970W5_SULTO/1-452       (  124) YTYENLVIATGSEPL  1 
Q73UE4_MYCPA/1-492       (  164) YEADVVLIATGASPR  1 
Q3WL66_9RHIZ/1-475       (  258) IDGSHLLIATGRRPN  1 
Q5HKL7_STAEQ/1-450       (  129) YQAKDIILATGSQPF  1 
Q47LT0_THEFY/1-460       (  133) IRADVVLIATGAHPR  1 
TRXR1_DROME/1-596        (  254) ITAQTFVIAVGGRPR  1 
Q5QYX3_IDILO/1-730       (  371) ITTRSIIIATGAKPL  1 
Q73VT8_MYCPA/1-459       (  133) FTAEQVVIAAGSRPV  1 
Q3HDX7_TRIER/1-473       (  130) LTARAFVISTGSRPA  1 
Q40PY2_DESAC/1-459       (  129) LTAPTIFIATGARPS  1 
Q6ARJ3_DESPS/1-479       (  138) VQFDKLIIATGSTPM  1 
Q8TIX6_METAC/1-450       (  130) LKGKYIFLATGSKPR  1 
Q4A9B5_MYCHJ/1-454       (  127) FFFEKLVIATGSKPR  1 
TRXR_CAEEL/1-667         (  313) LTADRFLISTGLRPK  1 
Q92SF1_RHIME/1-473       (  132) IRARRFVVATGSSPA  1 
Q3JDI8_NITOC/1-738       (  366) LTSRSIVLATGARPF  1 
DLDH2_BACSU/1-474        (  142) LIPKQVIIATGSRPR  1 
DLDH_HALVO/1-474         (  139) IEFEHCIIATGSRVI  1 
Q3IYZ3_RHOS4/1-470       (  131) VVARRFVIATGSRPL  1 
Q6SFY9_9BACT/1-584       (  375) QTYDRILVAVGRRPN  1 
MERA_STRLI/1-474         (  139) VEAAHYLIATGSAPT  1 
Q5N481_SYNP6/1-446       (  129) VTAAKILIAAGGRPI  1 
Q4L9Y9_STAHJ/1-453       (  129) YTAKDIILATGTKPF  1 
Q9RD26_STRCO/1-477       (  263) LEADEILFATGRTPR  1 
Q869D6_ECHGR/1-597       (  248) ITTNTIIVATGERPR  1 
Q82I18_STRAW/1-475       (  145) LVADAVLIATGGHPR  1 
Q46EZ2_METBA/1-450       (  130) LKGEHIFLATGAKPR  1 
Q46LY3_PROMT/1-453       (  136) LYGERILIAVGGRPK  1 
Q5NN75_ZYMMO/1-448       (  131) ITARYILVAVGAEPA  1 
Q8DYU8_STRA5/1-449       (  130) YKAPHITIATGGHPL  1 
TRXR2_DROME/1-516        (  174) VTSEYVVVAVGGRPR  1 
Q5NYA2_AZOSE/1-511       (  148) LTTRSIIIAAGARPT  1 
Q72JI3_THET2/1-457       (  249) FEAERLLVATGRRPD  1 
Q3WZX5_9ACTN/1-471       (  137) LEAENVLIATGSAVN  1 
Q40PN0_DESAC/1-492       (  142) LTTRRIVLATGATPV  1 
Q8NP23_CORGL/1-465       (  141) ISGTDIVIATGSRPY  1 
Q5DE05_SCHJA/1-615       (  267) ITGNKIILATGERPK  1 
Q8Y3G6_RALSO/1-481       (  146) MRARQIVLATGARPQ  1 
Q6S4W1_TOXGO/1-607       (  407) IYPDACLIATGRRPN  1 
Q9RKH2_STRCO/1-505       (  165) VSFRYALIATGSSPA  1 
O86924_9SPHN/1-448       (  131) VTSRMILVATGARPL  1 
Q7V2B4_PROMP/1-459       (  262) LLTDNILVATGREPS  1 
O01412_ONCVO/1-462       (  134) YFGKHILIAVGGYPK  1 
Q6AGN5_LEIXX/1-478       (  153) VDADTIVVAVGARPR  1 
Q4ARA6_9BURK/1-459       (  130) FTAKNVLVSTGGTPT  1 
Q8CMX2_STAES/1-449       (  250) IETDYVLDATGRKPN  1 
Q41QH5_FERAC/1-460       (  132) LKATNFIIATGSRTF  1 
DLDH_VIBCH/1-475         (  136) VTFDNAIVAAGSRPI  1 
Q9CJD8_LACLA/1-472       (  143) LQFNDVIISTGSRPI  1 
Q72C61_DESVH/1-456       (  131) LAARNVIVATGSVPA  1 
Q41CB3_9BACI/1-475       (  255) IETDAVLVAVGRKPR  1 
Q97C54_THEVO/1-471       (  262) LEVEEILVATGRAPN  1 
Q41VL6_DESHA/1-461       (  258) LPAQQVLLATGRRPS  1 
Q6MT66_MYCMS/1-452       (  249) IESEKILLAVGRVPN  1 
Q9YBC8_AERPE/1-467       (  251) MEYDAILVAVGRRPN  1 
Q3J9C7_NITOC/1-902       (  696) LEVDHVIMATGKRPH  1 
Q8ILQ2_PLAF7/1-500       (  140) LEGRNILIAVGNKPV  1 
Q4CQ18_TRYCR/1-510       (  145) VEADYFVIACGAQPR  1 
Q3X290_9ACTN/1-548       (  211) ISAAAYLIATGARPA  1 
Q5WF73_BACSK/1-473       (  141) LIGKNVILATGSVPR  1 
Q3FRW1_9BURK/1-716       (  366) LTTRSIVIAAGASPF  1 
Q3RZ78_RALME/1-493       (  168) IRTRKTLIATGAHPL  1 
Q98C99_RHILO/1-509       (  164) LHFKKALVATGAHPS  1 
Q6FZP3_BARQU/1-463       (  132) ISAEKILIATGAKIV  1 
Q83N49_TROWT/1-473       (  145) FFANTVVVATGSSPR  1 
Q41FZ8_9BACI/1-473       (  141) ILPRQLIVATGSRPR  1 
Q82SY8_NITEU/1-600       (  391) QRYDRVLVAVGRRPN  1 
GSHR_NEUCR/1-468         (  139) VNAKKILIAVGGNPT  1 
Q6MTX7_MYCMS/1-595       (  258) YRVNNLIIASGSTPN  1 
Q8KB36_CHLTE/1-467       (  138) YTFNKAIIATGSHSF  1 
Q86DB5_CAEEL/1-459       (  131) YRGKNTLIAVGGKPT  1 
Q6SFX2_9BACT/1-468       (  131) IEFEHCIIAAGSRVT  1 
Q4UCW3_THEAN/1-604       (  254) VSGDKIIIAIGERPY  1 
GSHR_CAEEL/1-503         (  164) LSAPNVVISTGLRPK  1 
DLDH3_BACSU/1-458        (  131) READQVLIASGSEPI  1 
Q82L58_STRAW/1-478       (  269) LEAERLLVAVGRAPV  1 
Q4KDP5_PSEF5/1-463       (  136) IQCEHLLLATGSKSV  1 
Q02733_YEAST/1-499       (  151) VEAKYIVVATGSAVI  1 
Q9YBZ2_AERPE/1-461       (  253) VEASYIYLATGRKPV  1 
Q98PG2_MYCPU/1-627       (  292) YRGKNIIIATGSLDR  1 
Q746U4_GEOSL/1-468       (  257) YTAEKLLLAVGTTPA  1 
Q8ZUR5_PYRAE/1-452       (  122) LQYDFLILATGSEPV  1 
Q8CU56_STAES/1-504       (  295) IQCDYCLVSIGRKPN  1 
Q6AQZ1_DESPS/1-716       (  366) LTSRAVIIATGAGPF  1 
Q4JBS5_SULAC/1-444       (  126) IDFKRIIIASGTKPL  1 
Q3VYR4_9ACTO/1-499       (  290) VAADEILVAVGRTPA  1 
Q5X561_LEGPA/1-474       (  262) LCFQQVLVAVGRKPN  1 
Q5FK23_LACAC/1-443       (  127) YEGKNIVIGTGLAPR  1 
Q5N4Z8_SYNP6/1-507       (  284) LEVDEILVGTGRSPN  1 
Q67SE4_SYMTH/1-470       (  263) IEADKVLVSVGRVPY  1 
Q3MAD8_ANAVT/1-509       (  167) LKFKKAVIATGARAT  1 
Q974G8_SULTO/1-455       (  255) IRTNLVLLATGRKPV  1 
Q4N0C2_THEPA/1-499       (  148) LLADKVVVATGSEVR  1 
Q5NG97_FRATT/1-453       (  132) LTADHIFISPGAYPI  1 
Q74DK1_GEOSL/1-505       (  283) VTADEILVGAGRTPN  1 
Q3V9B5_9SPHN/1-717       (  367) LTTRAIVVAAGAEPV  1 
Q41EB7_9BACI/1-466       (  137) YRFNDVVIATGSHSI  1 
Q8DIH9_SYNEL/1-461       (  135) VTAAKILIAVGGEAI  1 
Q834J0_ENTFA/1-469       (  266) LTVDKVMVAIGRQPN  1 
Q8PGF8_XANAC/1-607       (  266) LRFEHCIIAAGSQAV  1 
Q8TQ99_METAC/1-476       (  130) LHSEMIFLCTGSKPS  1 
Q7UEQ0_RHOBA/1-507       (  158) LQYKRAVIATGARAA  1 
Q3GXU0_9ACTO/1-484       (  260) LAFSQLLVAVGRSPR  1 
Q4L6L9_STAHJ/1-474       (  142) LPNQNVLIATGSLPT  1 
Q41S64_FERAC/1-460       (  132) IKALNFIISTGSRTL  1 
Q7NN50_GLOVI/1-507       (  285) VACEAILLAAGRVPN  1 
Q8A2W9_BACTN/1-447       (  127) YNAENLILCTGSETF  1 
P73059_SYNY3/1-518       (  167) LNYKKAIIATGAKAV  1 
P96104_THIFE/1-978       (  770) YACDLLLVATGKRPD  1 
Q7U608_SYNPX/1-455       (  259) LPCGGVLMATGRRPW  1 
Q40V47_KINRA/1-477       (  273) FEADLMLVAVGRGPN  1 
Q3SL16_THIDA/1-998       (  792) FDCDVVLMATGKRPD  1 
Q703W6_THETE/1-482       (  285) VAGEEVVMAVGRKPY  1 
DLDH_MYCBO/1-464         (  258) LKAEKVLQAIGFAPN  1 
Q4JCC0_SULAC/1-414       (  121) LSSDKIIIATGTVKP  1 
Q418Q7_KINRA/1-554       (  225) VRGESVVLCVGGRSR  1 
Q3M7G9_ANAVT/1-458       (  250) LQGEALLVVIGRKPN  1 
Q8MZR8_ENTHI/1-394       (   97) LETLFIFLASGSFPH  1 
GSHR_DEBHA/1-490         (  162) FAGSKTLIATGGYAI  1 
Q41QJ2_FERAC/1-451       (  253) VITACVMMATGREPL  1 
Q95PT6_LEIDO/1-491       (  274) EDYDQVMLAIGRVPR  1 
Q9HLL9_THEAC/1-451       (  127) RSSSAIIIASGSETF  1 
Q97VQ4_SULSO/1-409       (  118) IQVDYVVLATGTYRE  1 
//
ID   PNDRDTASEI; BLOCK
AC   PNDRDTASEI__D;
DE   Pyridine nucleotide disulphide reductase class-I signature
BL   MOTIF 4 width=21 seqs=255
Q4ARA6_9BURK/1-459       (  167) PKRLLVVGGGYIACEFASIFN  1 
Q7V2B4_PROMP/1-459       (  178) PKKLLIVGGGYIACEFASIFK  1 
Q4QJG7_LEIMA/1-491       (  188) PKRMLCVGGGYIAVEFAGIFN  1 
TYTR_LEIDO/1-491         (  188) PKRMLCVGGGYIAVEFAGIFN  1 
Q3JAR3_NITOC/1-452       (  167) PERVAIVGGGYIAVEFASIFN  1 
Q940F6_ARATH/1-565       (  260) PKKIAIVGGGYIALEFAGIFN  1 
GSHR_PSEAE/1-451         (  166) PRRVLVVGGGYIAVEFASIFN  1 
Q3JWZ0_BURP1/1-453       (  166) PQRIAIVGGGYIAVEFAGIFN  1 
Q40TL2_DESAC/1-454       (  174) PERLLIIGGGAIGCEFASMFQ  1 
Q8S5T1_ORYSA/1-555       (  251) PEKIAIVGGGYIALEFAGIFN  1 
GSHR_BURCE/1-449         (  167) PPRIAIIGGGYIACEFAGIFN  1 
DLDH_CHLPN/1-461         (  170) PKKLAIIGGGVIGCEFASLFH  1 
Q8MZR8_ENTHI/1-394       (  134) PRRVLVVGGGYISVEFAGIFN  1 
Q9A5Z5_CAUCR/1-466       (  174) PKSVLVVGGGYIAVEFAGIYA  1 
Q3VGH7_9SPHN/1-479       (  182) PKSMIVLGGGYIGVELAQMFS  1 
Q5N4Z8_SYNP6/1-507       (  197) PRRLAVIGGGPIGCELAQAFQ  1 
Q4CQ18_TRYCR/1-510       (  183) PKSIVIIGAGVIGCEFASIFA  1 
Q7NN50_GLOVI/1-507       (  201) PERLVVIGGGPIGCELAQSFA  1 
Q3MAD8_ANAVT/1-509       (  206) PEKLAVIGGGPIGCELAQAFR  1 
Q5ZTR0_LEGPH/1-711       (  408) PEHLIVIGGGPIGCELAQAFA  1 
Q5WWI9_LEGPL/1-714       (  411) PEHLIVIGGGPIGCELAQAFA  1 
Q6FZP3_BARQU/1-463       (  170) PKSIIIVGGGYIGVEFANIFH  1 
Q3HD86_TRIER/1-447       (  166) PKRMAVWGGGYIGVEFAGILN  1 
GSHR_YARLI/1-470         (  182) PKRVAVVGGGYIGVELAGVFH  1 
Q3J9C7_NITOC/1-902       (  607) PKRLAVIGGGAIGVEMAQIFQ  1 
Q83G31_TROWT/1-450       (  164) PSSLAIIGGGVIGVEFASIFN  1 
Q3FRW1_9BURK/1-716       (  409) PKRLVVLGGGPIGCELAQSFA  1 
Q72JI3_THET2/1-457       (  167) PESLLVVGGGPIGLELAQAFA  1 
Q44FK5_CHRSL/1-454       (  168) PERFLVLGGGYIAVEFASIFN  1 
Q4C8D4_CROWT/1-450       (  166) PKRMVIWGGGYIGVEFACIMR  1 
Q5N481_SYNP6/1-446       (  166) PQRFAVIGGGYIGCEFAGILR  1 
Q46LY3_PROMT/1-453       (  173) PKKITIVGAGYIACEFACILH  1 
Q41VL6_DESHA/1-461       (  171) PDSLVVIGGGVIGLEFASIYH  1 
Q6LQB5_PHOPR/1-739       (  402) PKKLLVLGGGPIGCELAQSFS  1 
Q40PN0_DESAC/1-492       (  181) PRRLIVVGGGPIGCELSQAFN  1 
Q5FQ43_GLUOX/1-483       (  194) PERVAVIGSGYIGIEFAGIFA  1 
O86924_9SPHN/1-448       (  168) PRRIAIVGGGYIANEFAGIFN  1 
Q8A2W9_BACTN/1-447       (  166) PASLAIVGGGVIGMEFASFFN  1 
Q95PT6_LEIDO/1-491       (  186) PKRMLCVGGCYIAVEFAGIFN  1 
Q3GRF8_9GAMM/1-722       (  410) PSKLVVLGGGPIGCELAQAFA  1 
Q55SN2_CRYNE/1-479       (  191) PKRVAVIGAGYIAVELAGVFN  1 
Q5QYX3_IDILO/1-730       (  410) PKRLLVLGGGPIGCELSQAFQ  1 
Q3JDI8_NITOC/1-738       (  409) PKRLVVLGGGPIGCELAQSFT  1 
Q8DIH9_SYNEL/1-461       (  172) PKRLAILGGGYISVEFAGIMQ  1 
Q4PFH3_USTMA/1-1220      (  929) PKRVAVVGAGYIAVELAGVFN  1 
Q6MEX4_PARUW/1-469       (  173) PEKLIIVGGGVIGCEFASLYA  1 
Q6KH64_MYCMO/1-600       (  314) PKELVIIGGGVIGIEFAQIFA  1 
Q5LTT4_SILPO/1-452       (  168) PERMLIVGGGYIACEFVGIMN  1 
Q6NGL7_CORDI/1-463       (  178) PRSMVVLGGGYIAMEFAHVFS  1 
Q3PT92_NITHA/1-461       (  169) PKRIAIQGGGYIALEFACIFA  1 
Q47UA0_COLP3/1-454       (  170) PKSVAVVGAGYIAVELAGVFH  1 
GSHRP_SPIOL/1-489        (  193) PKRVVILGGGYISVEFASIWR  1 
GSHR_SCHPO/1-464         (  178) PKRVAIVGAGYIAVELAGVFA  1 
Q6N5V7_RHOPA/1-473       (  181) PKSLLVVGSGAIGIEFASFFH  1 
TYTR_CRIFA/1-491         (  188) PKRALCVGGGYISIEFAGIFN  1 
Q6ARJ3_DESPS/1-479       (  177) PESITIIGGGVIGCEFACILQ  1 
P73059_SYNY3/1-518       (  206) PDRLGVIGGGPIGCELAQAFQ  1 
GSHR_CANGA/1-476         (  190) PKKVVVVGAGYIGIELAGVFH  1 
Q3SL16_THIDA/1-998       (  705) PKKLGIVGGGVIGVEMAQIFR  1 
Q7V894_PROMM/1-453       (  173) PDRVVVVGAGFIACEFACILH  1 
Q9NL96_PHYPO/1-452       (  169) PKKTAVVGAGYIAVELAGILN  1 
Q9KBU9_BACHD/1-459       (  171) PESMIIVGGGVIGCEFASIYG  1 
Q7VD20_PROMA/1-453       (  173) PDKVVVVGAGFIACEFACILN  1 
Q8KB36_CHLTE/1-467       (  177) PESLLIIGGGPIGIELAQMLT  1 
P96104_THIFE/1-978       (  681) PARLCVIGAGAIGMEMAQMFH  1 
DLDH3_BACSU/1-458        (  170) PSSLVIVGGGVIGCEYAGLFA  1 
MERA_STAAU/1-547         (  250) PQRLAVIGSGYIAAELGQMFH  1 
Q3RZ78_RALME/1-493       (  205) PASIAVIGGGYIAVEMASILS  1 
Q3PC17_PARDE/1-466       (  169) PGRVLVVGGGFIACEFATILQ  1 
Q8T137_DICDI/1-465       (  179) PKSTLVVGAGYIAVELAGVLH  1 
Q8RDF1_THETN/1-461       (  172) PKSLCIIGGGVIGMEFAFIMN  1 
Q584K1_9TRYP/1-605       (  223) PSSLVIIGAGAVGCEFASIYA  1 
Q74A03_GEOSL/1-452       (  174) PHKLLIIGGGAIGCEFATLYN  1 
Q7YXM4_APILI/1-485       (  181) PGKTLIVGAGYIGLECAGFLN  1 
Q5NN75_ZYMMO/1-448       (  168) PKRALVVGGGYIANEFAGILN  1 
Q9HLL9_THEAC/1-451       (  168) PKSIAIIGGGYIGMETASFMS  1 
Q41CB3_9BACI/1-475       (  169) PERLLVIGGGAIGLELSQAYA  1 
Q3ID80_PSEHT/1-721       (  410) PKKLVVLGGGPIGSELAQSFA  1 
Q8G0S5_BRUSU/1-464       (  170) PKSIVIAGGGYIAVEFANIFH  1 
Q72D92_DESVH/1-480       (  171) PASLIVLGGGPIAVEMAQAFA  1 
Q3QUE3_9RHOB/1-471       (  170) PEHLIVIGGGPIGMEMAQAHR  1 
Q6AQZ1_DESPS/1-716       (  409) PRRLLVLGGGPIGCELSQALA  1 
MERA_STRLI/1-474         (  178) PEHLLILGGGYVGLEQAQLFA  1 
Q5KRV3_CORGL/1-473       (  179) PESLLVLGGGYVALEQAQLFA  1 
Q3H6D4_9ACTO/1-476       (  178) PESLLVLGGGYVALEQAQLFA  1 
Q4NF11_9MICC/1-476       (  179) PESLLVLGGGYVALEQAQLFS  1 
GSHR_DEBHA/1-490         (  200) PKSVAVVGAGYIGVELSGIFK  1 
Q7UEQ0_RHOBA/1-507       (  197) PKRIGIIGAGPIGCEMAQTFA  1 
O66945_AQUAE/1-465       (  170) PKKVLIVGGGAVGVEFAYIFR  1 
DLDH_HALVO/1-474         (  178) PERLVVVGGGYIGMELSTTFA  1 
Q74DK1_GEOSL/1-505       (  196) PARLAVIGGGPIGCELAQAAA  1 
Q3V997_9SPHN/1-475       (  179) PRSLIVVGGGYVGAELAQMMA  1 
GSHR_ANASP/1-459         (  166) PKHIAIIGSGYIGTEFAGIMR  1 
Q834J0_ENTFA/1-469       (  182) PESIAIIGGGVIGVEWASLLN  1 
Q4CMQ7_TRYCR/1-388       (  188) PRRVLTVGGGFISVEFAGIFN  1 
Q95NM3_TRYCR/1-430       (  164) PRRVLTVGGGFISVEFAGIFN  1 
Q26970_TRYCR/1-453       (  181) PRRVLTVGGGFISVEFAGIFN  1 
TYTR_TRYCR/1-492         (  189) PRRVLTVGGGFISVEFAGIFN  1 
TYTR_TRYCO/1-492         (  188) PRRVLTVGGGFISVEFAGIFN  1 
TYTR_TRYBB/1-492         (  188) PRRVLTVGGGFISVEFAGIFN  1 
Q44L18_CHRSL/1-712       (  402) PRRLVVLGGGAIGCELGQSFA  1 
Q5ZY02_LEGPH/1-454       (  170) PAKVAVIGSGYIGVELAGILN  1 
Q43NY2_SOLUS/1-464       (  171) PKSLIIIGAGAVGVEFASIFK  1 
Q4NBN6_9MICC/1-512       (  214) PASMLVVGGGYVALEQAQLFA  1 
Q9YBC8_AERPE/1-467       (  167) PGRMLIVGGGYIGVEYATAMA  1 
Q5NYA2_AZOSE/1-511       (  187) PRRLLVLGGGPIGSELAQTFA  1 
Q3NS18_SHEFR/1-717       (  410) PQKLVVLGGGPIGSELAQSFA  1 
Q746U4_GEOSL/1-468       (  170) PASLIIIGGGVIAVELGQMFQ  1 
Q7U608_SYNPX/1-455       (  175) PKEVVVVGAGFIACEFACILR  1 
Q9S0Y8_CLOBU/1-631       (  334) PNRLTVIGSGYIGMELGQLFH  1 
Q3J102_RHOS4/1-452       (  168) PTSILVVGGGYIASEFACILH  1 
Q3VDL0_9SPHN/1-448       (  168) PRRVVIAGGGYIANEFAGIFN  1 
O01412_ONCVO/1-462       (  171) PKRTVVVGGGYIAIELSSMLS  1 
GSHR_NEUCR/1-468         (  177) PKKVALVGAGYIAVEFAGMLN  1 
Q40R90_DESAC/1-517       (  184) PKRLLILGAGVVGCEYATIFA  1 
Q41FZ8_9BACI/1-473       (  180) PKSIVIIGGGVIGIEWASMLT  1 
DLDH2_BACSU/1-474        (  181) PQSIIIVGGGVIGIEWASMLH  1 
Q8NP23_CORGL/1-465       (  180) PESLVIVGGGFIALEFAHVFE  1 
Q97RM0_STRPN/1-448       (  166) PESIAILGAGYIAVELAGVLH  1 
Q5NG97_FRATT/1-453       (  170) PKKAVIVGGGYIGVEIAGVLN  1 
Q7NB01_MYCGA/1-467       (  179) PQSLVVIGGGVIGIEFAMLYA  1 
DLDH1_BACSU/1-470        (  176) PKKLVVIGGGYIGTELGTAYA  1 
P91884_MUSDO/1-495       (  191) PGKTLVVGAGYIGLECAGFLK  1 
TRXR1_DROME/1-596        (  292) PGKTLVVGAGYIGLECAGFLK  1 
DLDH_MYCGE/1-457         (  171) PKKFVVVGGGVIGVEFAFLFA  1 
Q40V47_KINRA/1-477       (  189) PDRVVVLGGGVIGVEFASVWR  1 
Q8CU56_STAES/1-504       (  208) PNHLVVVGGGYIGLELGTAYA  1 
Q5QVY6_IDILO/1-450       (  166) PKKAAVIGAGYIAVEIAGVFH  1 
Q97Z19_SULSO/1-446       (  163) PSSMVIIGGGYAGVEIAQMYS  1 
Q82SY8_NITEU/1-600       (  304) PERMLILGGGIIGLEMATVYH  1 
GSHR_CAEEL/1-503         (  201) PGKTLIVGGGYVALECAGFLS  1 
Q6SFX2_9BACT/1-468       (  170) PKRLLVVGGGIIGLEMATIYD  1 
Q3V9B5_9SPHN/1-717       (  410) PQRIVILGGGPIGSELSQAFA  1 
Q56283_THIFE/1-473       (  258) PERLVVIGASVVAVELAQAFA  1 
Q4D2Y5_TRYCR/1-550       (  198) PKSMVIVGGGVLGSEFATIYA  1 
Q974G8_SULTO/1-455       (  169) PQDMVIIGGGYIAIETASIFN  1 
Q6SFY9_9BACT/1-584       (  288) PKRMLIIGGGIIGLEMATIYD  1 
Q6SKF3_ARTAU/1-480       (  182) PESLIVFGGGYVALEQAQLFA  1 
Q4KDP5_PSEF5/1-463       (  174) PKRLTVVGGGYIGLELGIAYR  1 
Q98C99_RHILO/1-509       (  203) PERLLVIGGGPLGCETAQAFC  1 
Q4AL96_9CHLB/1-494       (  175) PKKLLVIGAGPIGTEMGQAFT  1 
Q92LT6_RHIME/1-464       (  176) PQTLAVIGGGYIGLELGTAFA  1 
DLDH3_HALMA/1-477        (  179) PDELVIVGAGYIGMELATVYS  1 
Q8FCK8_ECOL6/1-450       (  167) PERVAVVGAGYIAVELAGVIN  1 
Q4Q5Z6_LEIMA/1-557       (  198) PKSLVIVGAGVIGCEFASIIG  1 
Q41QJ2_FERAC/1-451       (  167) PESIAIIGGGYIGVETASYMS  1 
TRXR2_DROME/1-516        (  212) PGRTLVVGAGYVGLECACFLK  1 
Q6L2F3_PICTO/1-446       (  167) PKRLAIIGSGAVAMEMAYAFS  1 
Q3WZX5_9ACTN/1-471       (  177) PESVIILGSGAVGVEFASMYN  1 
Q5V791_HALMA/1-484       (  178) PESILMLGGGYIALEWGQILH  1 
Q5FK23_LACAC/1-443       (  164) PKRAIVIGGGYVAMELATILQ  1 
Q46EZ2_METBA/1-450       (  167) PEKIIFIGGGYISMEFAHIAR  1 
Q8P7N2_XANCP/1-456       (  169) PDHVAIVGGGYIAVEIAGLLQ  1 
Q86DB5_CAEEL/1-459       (  168) PSRTVVVGAGYIAVEIAGVLA  1 
GSHR_STRTR/1-450         (  167) PKRTAVIGAGYIAVEVAGVLN  1 
Q6MPR7_BDEBA/1-473       (  173) PKRVAVIGGGYIGLEISSYLR  1 
Q9CJD8_LACLA/1-472       (  181) PKHLIIVGGGVIGSELGGAYR  1 
Q3IYZ3_RHOS4/1-470       (  170) PEHLIVIGGGPVGIEMAQAHR  1 
Q73VT8_MYCPA/1-459       (  172) PEHLVIVGSGFVAAEFAHIFS  1 
Q4N0C2_THEPA/1-499       (  189) PNRLLVIGAGAIGLELASVWS  1 
Q3HDX7_TRIER/1-473       (  169) PNNLAIIGAGPIGCELGQAFS  1 
Q5LW03_SILPO/1-472       (  170) PDHLLIIGGGPIGLEMAQAHV  1 
Q67ME5_SYMTH/1-471       (  177) PASVIIIGAGVIGMEWASLYA  1 
Q8G5E0_BIFLO/1-496       (  198) PSSAVIIGAGAIALEFASMWN  1 
Q8H6T2_CHLRE/1-533       (  193) PGKTLVVGASYIALECAGFLR  1 
Q7NDN4_GLOVI/1-450       (  166) PRRIVFVGGGYISMEFAHLAA  1 
O43998_TOXGO/1-484       (  185) PQKVALLGAGYIAVEFAGVFA  1 
Q6MTX7_MYCMS/1-595       (  301) PETLVVIGGGVIGIEFSCLFA  1 
Q3M7G9_ANAVT/1-458       (  166) PARLLVIGGGYIGLELGQGLA  1 
Q6AAX8_PROAC/1-466       (  170) PQRLVILGGGLIAAEFAHIFS  1 
Q4WRK8_ASPFU/1-472       (  177) PPKVAVVGAGYIAVELAGVMA  1 
Q9EY67_PSEHA/1-479       (  188) PSSLVVIGSSVIALEIAQAYA  1 
Q61QT8_CAEBR/1-515       (  199) PGKVLVVGAGYVALECAGFLT  1 
Q40PY2_DESAC/1-459       (  168) PKRMVIIGASYIACELGHVYE  1 
Q8PGF8_XANAC/1-607       (  305) PKTLLVVGGGIIGLEMATVYS  1 
Q82Z09_ENTFA/1-449       (  166) PKRVVFVGAGYIAAELAGTLH  1 
Q7USN6_RHOBA/1-451       (  167) PEHVVFIGGGYISMEFAGVVA  1 
Q4JV40_CORJK/1-456       (  168) PKSLIVVGGGIVAVEFAAMFS  1 
Q3VYR4_9ACTO/1-499       (  188) PARLAVLGGGAVGAELAQAFR  1 
Q8TQ99_METAC/1-476       (  169) PKSLAILGGSYIGAEYGHFFS  1 
Q76M19_COMAC/1-548       (  257) PARLAVIGSSVVALELAQAFA  1 
Q72C61_DESVH/1-456       (  170) PDSLIIVGGGAIGLEMGDFFS  1 
Q5CT58_CRYPV/1-526       (  209) PGKTLVIGASYIGLETAGFLN  1 
Q4L6L9_STAHJ/1-474       (  181) PASIAIIGGGVIGLEFASLLI  1 
Q7QFM3_ANOGA/1-529       (  217) PGRTLLVGAGYIGLECAGFLK  1 
GSHR_MOUSE/1-500         (  209) PSRSVIVGAGYIAVEIAGILS  1 
Q703W6_THETE/1-482       (  197) PREVVVIGGGYIGVEVASAMA  1 
DLDH_VIBCH/1-475         (  175) PGKLLIMGGGIIGLEMATVYH  1 
Q5WF73_BACSK/1-473       (  180) PASMVIVGGGVIGIEWASMLV  1 
Q5DE05_SCHJA/1-615       (  305) PGKTLVVGASYVALECAGFLA  1 
Q6YNQ1_HUMAN/1-647       (  340) PGKTLVVGASYVALECAGFLA  1 
Q82L58_STRAW/1-478       (  181) PRSVLVLGGGAIGVEYASFHR  1 
Q3GXU0_9ACTO/1-484       (  176) PEDLVVLGGGSIGCELGQAFA  1 
Q9KG96_BACHD/1-473       (  179) PRSLSIVGGGYIGMELGLAFA  1 
Q9RKH2_STRCO/1-505       (  204) PHLLVVLGGGPIGCELGQAFA  1 
Q96ZF4_SULTO/1-437       (  162) PSSMVIIGGGVAGTEIAQIFA  1 
Q92SF1_RHIME/1-473       (  171) PRHLLVIGAGAVGLEMAGAHR  1 
Q3WL66_9RHIZ/1-475       (  171) PAHLIIVGGGPIGMERAQAHR  1 
Q3X290_9ACTN/1-548       (  250) PESVLVIGAGYVAIEQGQLLS  1 
Q8DYU8_STRA5/1-449       (  167) PDSILIVGAGYIAAELAGVVN  1 
Q9RD26_STRCO/1-477       (  178) PGRLIVVGAGVVAVEMATAWQ  1 
Q67SE4_SYMTH/1-470       (  178) PPRFVVVGGGYIGVELGIAYA  1 
Q83N49_TROWT/1-473       (  184) PEHIIVVGSGVTGAEFASAFR  1 
Q9F3U5_9PROT/1-548       (  252) PQHLVVIGSSVVALEIAQAYR  1 
MERA_SHEPU/1-557         (  266) PQHLVVIGSSVVALEIAQAYR  1 
Q8EVP9_MYCPE/1-463       (  174) PDKFTVIGGGVIGIEFAILFA  1 
Q61TH6_CAEBR/1-667       (  353) PGKTLCVGASYVSLECAGFLH  1 
TRXR_CAEEL/1-667         (  351) PGKTLCVGASYVSLECAGFLH  1 
Q4UCW3_THEAN/1-604       (  293) PGKTLIVGASYVALECAGFLT  1 
TRXR2_HUMAN/1-524        (  218) PGKTLVVGASYVALECAGFLT  1 
Q5HKL7_STAEQ/1-450       (  168) PKQLAVIGGGVIATELASSMA  1 
Q6MT66_MYCMS/1-452       (  171) PSSLTIIGDGPISLEFAYLYN  1 
Q4JBS5_SULAC/1-444       (  163) PSSVVIIGGGFAGIELAQYFS  1 
Q6AGN5_LEIXX/1-478       (  192) PEHLVVVGSGVTGAEFASAYT  1 
Q4L9Y9_STAHJ/1-453       (  168) PKQLVIIGGGVIASEIASSMA  1 
Q71G50_PLAF7/1-617       (  298) PGKTLVVGASYVALECSGFLN  1 
Q3NPF0_SHEFR/1-552       (  261) PQHLIVIGSSVVALEIAQAYR  1 
Q869D6_ECHGR/1-597       (  286) PGKTLCVGASYVSLECAGFLS  1 
Q9HIJ8_THEAC/1-469       (  173) PESLVIIGSGPIGSEIGQAAA  1 
Q8Y3G6_RALSO/1-481       (  183) PASLAIVGGGVIAVEMASTLV  1 
Q7T0L5_XENLA/1-502       (  198) PGKTLVVGASYVSLECAGFLT  1 
Q8ZUT2_PYRAE/1-467       (  169) PSSIVFIGGGAIAAELSQALA  1 
Q9JUT5_NEIMA/1-467       (  173) PKRVAVFGPGVIGLELGQALH  1 
Q98RI8_MYCPU/1-455       (  171) PKSIAFIGAGPISLELGYVLS  1 
Q41QH5_FERAC/1-460       (  169) PGKLAVIGSGEVALELAYAFS  1 
Q47LT0_THEFY/1-460       (  172) PEKLIVVGSGVTGAEFANAYQ  1 
Q488E0_COLP3/1-489       (  171) PKSVAVFGPGVIGLELGQALS  1 
Q02733_YEAST/1-499       (  190) PSRFTIMGGGTIGLEIACIFN  1 
Q4EIP2_LISMO/1-446       (  166) PDSVVFIGGGYISFEFASIAL  1 
Q98PG2_MYCPU/1-627       (  336) PETLGIIGAGVIGVEFAEVFA  1 
Q97C54_THEVO/1-471       (  175) PASIAILGGGAVGVEIGQALS  1 
Q8ZUR5_PYRAE/1-452       (  160) PASVAIIGGGASGVEIASLFS  1 
Q57YU0_9TRYP/1-546       (  199) PKSMVVVGGGALGSEFATTYG  1 
Q3H166_9ACTO/1-450       (  166) PARILFVGGGFISFEFAHIAT  1 
Q970W5_SULTO/1-452       (  163) PENIIIVGGGVAGVELATLFR  1 
Q82I18_STRAW/1-475       (  184) PDELIVVGSGVTGAEFAGAYQ  1 
Q93JZ9_9MOLU/1-431       (  166) FDELTIIGGGAISLEFAYFYA  1 
DLDH_MYCBO/1-464         (  171) PKSIIIAGAGAIGMEFGYVLK  1 
Q6S4W1_TOXGO/1-607       (  309) PSEICIVGSGYIGLEFMDVFT  1 
Q41S64_FERAC/1-460       (  169) PGKIAVLGSGEVALELAYAFS  1 
Q8CMX2_STAES/1-449       (  166) PDSITFIGAGIISIEFASIMI  1 
Q8TIX6_METAC/1-450       (  167) PEKIIFVGGGYVSFEFAHIAL  1 
Q972Q9_SULTO/1-456       (  163) ISSLAVIGGRALALEFAQMYK  1 
Q97VD9_SULSO/1-453       (  161) ISSLAIIGGRALALEFAQMYK  1 
Q4A9B5_MYCHJ/1-454       (  166) FDELTIIGGGAISLEFAVFYA  1 
Q73UE4_MYCPA/1-492       (  203) PDHLIVVGSGVTGAEFVHAYT  1 
Q5X561_LEGPA/1-474       (  174) KGDLLVLGGGIIGLEMATVYS  1 
Q41EB7_9BACI/1-466       (  171) PERLVIIGQDYIAIEAAMSFQ  1 
Q4J868_SULAC/1-454       (  161) ISSLAIIGGRALALEFSQMYK  1 
Q9YBZ2_AERPE/1-461       (  166) MESVAVIGGRAQGVEAAQIFA  1 
Q97VQ4_SULSO/1-409       (  150) FKSVIIVGGDVGGVEFGWMLR  1 
Q4JCC0_SULAC/1-414       (  153) FQKVVIIGGGVGGVEYGWLLR  1 
Q418Q7_KINRA/1-554       (  262) PRRLAVVGAGNTGSQLVTVFR  1 
Q8ILQ2_PLAF7/1-500       (  176) SKKIGIVGSGYIAVELINVIK  1 
Q4Y2L4_PLACH/1-569       (  203) KNYISIIGMGIIGLEFSDIYT  1 
//
ID   PNDRDTASEI; BLOCK
AC   PNDRDTASEI__E;
DE   Pyridine nucleotide disulphide reductase class-I signature
BL   MOTIF 5 width=15 seqs=231
Q4PFH3_USTMA/1-1220      ( 1016) VDCLLWAIGRRPNTD  1 
Q5HKL7_STAEQ/1-450       (  250) FDTLLVATGRQPNTQ  1 
Q8T137_DICDI/1-465       (  268) VECVIWAIGRVPNTD  1 
Q3VDL0_9SPHN/1-448       (  255) ADAVLVATGRVPNTK  1 
Q40TL2_DESAC/1-454       (  261) ADQMLVAVGRKPNTD  1 
Q4KDP5_PSEF5/1-463       (  262) TDQVLVAVGRKPNTQ  1 
Q43NY2_SOLUS/1-464       (  261) AEKLLVAVGRKPNTD  1 
Q4Y2L4_PLACH/1-569       (  311) VDSCLVATGRKPNTE  1 
Q5QVY6_IDILO/1-450       (  254) FDCLVWAIGRVPSTD  1 
Q8S5T1_ORYSA/1-555       (  338) FSHVMFATGRKPNTK  1 
Q940F6_ARATH/1-565       (  347) FSHVMFATGRKPNTK  1 
GSHRP_SPIOL/1-489        (  279) ADVVLFATGRSPNTK  1 
GSHR_MOUSE/1-500         (  304) VDCLLWAIGRDPNSK  1 
Q9CJD8_LACLA/1-472       (  270) GDYLLVSVGRRPNTD  1 
Q972Q9_SULTO/1-456       (  250) VDEILVATGRRPNVD  1 
Q8TQ99_METAC/1-476       (  260) ADEILVATGRTPNTD  1 
Q9NL96_PHYPO/1-452       (  257) YDTVIWAIGRSPHTD  1 
TRXR2_HUMAN/1-524        (  309) FDTVLWAIGRVPDTR  1 
Q6SFX2_9BACT/1-468       (  259) FDKVLVAVGRSPNGQ  1 
Q4L6L9_STAHJ/1-474       (  269) VEKVLVSIGRKPNTD  1 
DLDH_HALVO/1-474         (  268) ADKVLVAVGRSPVTD  1 
Q7YXM4_APILI/1-485       (  271) FDTVLFAIGRKPLTE  1 
Q3V997_9SPHN/1-475       (  267) AERLLVATGRTPNTE  1 
Q6FZP3_BARQU/1-463       (  256) ADQVMFATGRVPNTT  1 
DLDH3_BACSU/1-458        (  257) ADYVLVAIGRKPRLD  1 
Q4CMQ7_TRYCR/1-388       (  278) FDLVMMAIGRSPRTK  1 
Q95NM3_TRYCR/1-430       (  254) FDLVMMAIGRSPRTK  1 
Q26970_TRYCR/1-453       (  271) FDLVMMAIGRSPRTK  1 
TYTR_TRYCR/1-492         (  279) FDLVMMAIGRSPRTK  1 
Q5NG97_FRATT/1-453       (  257) VDTLIWATGRAPNTH  1 
DLDH1_BACSU/1-470        (  266) ADYVLITVGRRPNTD  1 
Q5LTT4_SILPO/1-452       (  254) FDQVMFATGRVPNAD  1 
Q97RM0_STRPN/1-448       (  252) ASQVIWATGRRPNVK  1 
Q7UEQ0_RHOBA/1-507       (  285) VDQLLVAVGRAPNVE  1 
GSHR_CAEEL/1-503         (  287) YDTVIWAAGRVPNLK  1 
Q8PGF8_XANAC/1-607       (  399) YDRVLVAVGRSPNGK  1 
DLDH3_HALMA/1-477        (  273) ADRILVAVGRRPVTD  1 
Q8DIH9_SYNEL/1-461       (  262) VDTVLCAVGRAPNLQ  1 
Q3QUE3_9RHOB/1-471       (  254) GSHLLVAVGRKPNLD  1 
O86924_9SPHN/1-448       (  255) VDCLMFAIGRVPNSS  1 
GSHR_ANASP/1-459         (  254) ADVFLVATGRVPNVD  1 
DLDH_VIBCH/1-475         (  264) YDAVLVAIGRVPNGK  1 
Q5KRV3_CORGL/1-473       (  268) ADQVLVALGRRPVTD  1 
Q9KBU9_BACHD/1-459       (  258) GDYVLVAIGRKPRLQ  1 
Q3PC17_PARDE/1-466       (  255) FDAVMFATGRVPYTK  1 
Q3VGH7_9SPHN/1-479       (  271) AERLLVATGRAPNVE  1 
Q3HD86_TRIER/1-447       (  254) VDTFLCATGRKPNLA  1 
GSHR_STRTR/1-450         (  254) VDCLIWAVGRAANTS  1 
Q41QH5_FERAC/1-460       (  255) FDEIIVATGRMPNID  1 
Q4L9Y9_STAHJ/1-453       (  253) YETLLFATGRQPNVH  1 
Q41S64_FERAC/1-460       (  255) FDSLLVATGRVPQID  1 
Q8P7N2_XANCP/1-456       (  261) FDQVFFAIGRRANTA  1 
Q8DYU8_STRA5/1-449       (  254) VDRVIWAIGRGPNVD  1 
Q5N481_SYNP6/1-446       (  252) VDQVLMATGREPWLE  1 
Q44L18_CHRSL/1-712       (  492) FDRLLVSVGRQANVE  1 
Q8EVP9_MYCPE/1-463       (  259) FDYCLVSVGRTPSTE  1 
GSHR_SCHPO/1-464         (  266) VDTLLWAIGRAPKIQ  1 
Q6MEX4_PARUW/1-469       (  259) ADCCLVAVGRSLNTK  1 
Q5FQ43_GLUOX/1-483       (  280) TDCVFMATGRHPNLA  1 
Q55SN2_CRYNE/1-479       (  279) VDCLLWAIGRHADTA  1 
Q4N0C2_THEPA/1-499       (  278) GDKVLVAMGRVPYTE  1 
Q6MPR7_BDEBA/1-473       (  263) CDKILVTVGRRPNGD  1 
Q5QYX3_IDILO/1-730       (  512) FDKVLIALGRQPNIT  1 
Q3J102_RHOS4/1-452       (  254) FGAVLYATGRRPNTR  1 
Q44FK5_CHRSL/1-454       (  254) VDVVLAATGRRPNLA  1 
Q83G31_TROWT/1-450       (  249) ADLLLVAIGRAPATD  1 
Q3JWZ0_BURP1/1-453       (  253) YDAVLYATGRVANGD  1 
Q41FZ8_9BACI/1-473       (  271) ADKLLVAIGRMANVE  1 
GSHR_PSEAE/1-451         (  253) ADCVFYATGRRPMLD  1 
Q4QJG7_LEIMA/1-491       (  278) YDQVMLAIGRVPRSQ  1 
GSHR_NEUCR/1-468         (  268) VDHLIWAVGRTPAVE  1 
Q3JDI8_NITOC/1-738       (  498) FDTLLCAVGRVARLQ  1 
Q8FCK8_ECOL6/1-450       (  254) VDCLIWAIGREPAND  1 
DLDH_CHLPN/1-461         (  255) FDYVLVAIGRQFNTA  1 
Q8MZR8_ENTHI/1-394       (  223) YDCIFMAIGRIPFTK  1 
Q40PN0_DESAC/1-492       (  270) GDALLFAVGRQPMTQ  1 
Q3JAR3_NITOC/1-452       (  253) VDALMYATGRAPNTL  1 
Q82Z09_ENTFA/1-449       (  253) TDAVIFGTGRQPNTD  1 
Q72C61_DESVH/1-456       (  256) ADKALMAVGRRPATA  1 
TYTR_TRYBB/1-492         (  278) VDVVMMAIGRIPRTN  1 
Q8A2W9_BACTN/1-447       (  255) AEKLLMSVGRRPVTK  1 
Q9JUT5_NEIMA/1-467       (  261) AEYMLAAVGRRPNVD  1 
MERA_SHEPU/1-557         (  350) CDRLLVSTGRHANTC  1 
Q61QT8_CAEBR/1-515       (  286) YDTLIWAAGREPRMD  1 
Q4WRK8_ASPFU/1-472       (  270) FNELLWAIGRQPEVE  1 
Q47UA0_COLP3/1-454       (  258) VETLVWAIGREPATD  1 
Q92LT6_RHIME/1-464       (  263) AEKVLVTVGRRPVTD  1 
Q5WWI9_LEGPL/1-714       (  500) ASHLLIATGRRANVK  1 
Q9EY67_PSEHA/1-479       (  272) AEKLLISTGRHANTD  1 
Q3H6D4_9ACTO/1-476       (  268) AERVLVALGRRPVTE  1 
Q488E0_COLP3/1-489       (  260) FQYVLAATGRKANVD  1 
Q5WF73_BACSK/1-473       (  271) ADKMLVAIGRVANVS  1 
Q7T0L5_XENLA/1-502       (  289) YDTVMWAVGRAAETQ  1 
Q3FRW1_9BURK/1-716       (  498) FDALLCAVGRVARLQ  1 
Q8ILQ2_PLAF7/1-500       (  264) FDHVIYCVGRSPDTE  1 
P91884_MUSDO/1-495       (  282) YDTVLWAIGRKGLVD  1 
TRXR1_DROME/1-596        (  383) YDTVLWAIGRKGLVD  1 
DLDH_MYCGE/1-457         (  256) GDKILVSIGRIANTE  1 
Q3NS18_SHEFR/1-717       (  499) YDQLLCAVGRSARLS  1 
TRXR2_DROME/1-516        (  303) FDTVLWAIGRKGLIE  1 
Q6L2F3_PICTO/1-446       (  247) FDKILAATSRVPNID  1 
Q3X290_9ACTN/1-548       (  340) GEEILVAAGRRPNVE  1 
Q9F3U5_9PROT/1-548       (  341) CDKLLISTGRHANTG  1 
Q72D92_DESVH/1-480       (  260) GERLLVALGRTPNVE  1 
Q3ID80_PSEHT/1-721       (  503) YDELLCAVGRSARLK  1 
TYTR_CRIFA/1-491         (  278) YDVVMLAIGRVPRSQ  1 
Q6NGL7_CORDI/1-463       (  263) GEVLLVATGRIPNGD  1 
Q40R90_DESAC/1-517       (  275) VDAALISVGRQPNLQ  1 
Q4NF11_9MICC/1-476       (  269) ASRLLVALGRRPVTE  1 
Q4ARA6_9BURK/1-459       (  257) VDSVLYATGRVPNAS  1 
GSHR_BURCE/1-449         (  253) VDAVMAATGRLPNTW  1 
Q5ZTR0_LEGPH/1-711       (  497) GSHLLVSTGRVANVD  1 
Q5LW03_SILPO/1-472       (  255) GSHLLVAVGRKASTD  1 
Q8NP23_CORGL/1-465       (  266) ADILLVATGRTPNGN  1 
Q4NBN6_9MICC/1-512       (  304) AARLLMATGRRPVTE  1 
Q3PT92_NITHA/1-461       (  255) SDQVLFAIGRHPSVA  1 
Q4CQ18_TRYCR/1-510       (  275) VDNALVSIGREPNLS  1 
Q9KG96_BACHD/1-473       (  268) SEKALMTVGRSPNTK  1 
Q8G0S5_BRUSU/1-464       (  257) TDQAMLALGRIPNTD  1 
Q5CT58_CRYPV/1-526       (  294) FETVLYATGRNPDVK  1 
Q6LQB5_PHOPR/1-739       (  496) FDAVMLALGRVANVQ  1 
Q5NYA2_AZOSE/1-511       (  276) FDVLLVAVGRSAQLK  1 
Q74A03_GEOSL/1-452       (  261) FDKVLVGIGRTANIA  1 
Q7QFM3_ANOGA/1-529       (  311) FDTVLFAIGRQAETG  1 
Q3MAD8_ANAVT/1-509       (  295) VDEILVGAGRSPNVE  1 
Q02733_YEAST/1-499       (  282) CDVLMVSIGRRPLLK  1 
TYTR_TRYCO/1-492         (  278) VDVVMMAIGRLPRTG  1 
TRXR_CAEEL/1-667         (  451) YNTILMAIGREAVTD  1 
Q71G50_PLAF7/1-617       (  383) YDTVLYAIGRKGDID  1 
Q3GRF8_9GAMM/1-722       (  504) YDELICAVGRSARLE  1 
Q3NPF0_SHEFR/1-552       (  345) GDQLLISTGRNANTS  1 
Q869D6_ECHGR/1-597       (  384) FNTVLFAVGRDPCTT  1 
Q3IYZ3_RHOS4/1-470       (  254) GSHLLVAAGRKPALD  1 
Q6AQZ1_DESPS/1-716       (  498) FDALICAVGRVARLK  1 
Q86DB5_CAEEL/1-459       (  257) VQTLIWAIGRDPLTK  1 
Q6AGN5_LEIXX/1-478       (  278) GSHCLMAVGSIPNTA  1 
Q76M19_COMAC/1-548       (  220) FDRCLVATGASPAVP  1 
DLDH2_BACSU/1-474        (  272) AEKMLVSIGRQANIE  1 
O66945_AQUAE/1-465       (  258) ADFILLGVGRKPNTK  1 
Q83N49_TROWT/1-473       (  270) GTHCLMAVGSVPNTS  1 
Q5DE05_SCHJA/1-615       (  403) FETVIFAVGREPQLS  1 
Q61TH6_CAEBR/1-667       (  453) YNTILYAIGREAVTD  1 
Q4D2Y5_TRYCR/1-550       (  306) VERALIAIGRKPNYI  1 
Q5FK23_LACAC/1-443       (  250) TDLVINAAGRKPNVE  1 
Q67ME5_SYMTH/1-471       (  268) AEALLIAVGREPVTR  1 
Q8ZUT2_PYRAE/1-467       (  252) AEALFVAAGRAPNIE  1 
Q8Y3G6_RALSO/1-481       (  277) AQRVMAAIGRAPATD  1 
Q8RDF1_THETN/1-461       (  261) VDKVFVSIGRKLNTS  1 
P73059_SYNY3/1-518       (  295) VDEILVGAGRAPNVE  1 
Q3WZX5_9ACTN/1-471       (  268) AEKLLVAVGRKTVTE  1 
Q3V9B5_9SPHN/1-717       (  499) FDALIVAVGRKARLT  1 
Q56283_THIFE/1-473       (  221) FDRCLIATGASPAIP  1 
Q9A5Z5_CAUCR/1-466       (  261) TEAVMFATGREPYVQ  1 
Q73VT8_MYCPA/1-459       (  257) ADVLLVATGRISNAD  1 
O01412_ONCVO/1-462       (  258) VNCLIWAVGRLPETS  1 
Q6AAX8_PROAC/1-466       (  260) ADVVLNATGRVSNGD  1 
Q8H6T2_CHLRE/1-533       (  283) FDTVLLAVGRDACTF  1 
Q4UCW3_THEAN/1-604       (  378) YDTVLYAIGRIPSQY  1 
Q9HLL9_THEAC/1-451       (  255) VEAVLMAVGRVPVFP  1 
MERA_STRLI/1-474         (  266) ASHLLIATGRRSVTN  1 
Q3RZ78_RALME/1-493       (  297) AQAVLAAIGRRPSIA  1 
Q5V791_HALMA/1-484       (  276) GDALFVATGVQPNSE  1 
Q3HDX7_TRIER/1-473       (  254) VDEILFAGGRLPNVE  1 
Q96ZF4_SULTO/1-437       (  242) GEIVVYATGREPNYP  1 
Q584K1_9TRYP/1-605       (  326) AERALVSLGRTPNLS  1 
Q4EIP2_LISMO/1-446       (  252) TDLIIGATGRKPNIA  1 
Q4JV40_CORJK/1-456       (  254) AEEVLVAMGRVNNSD  1 
Q6SKF3_ARTAU/1-480       (  272) AAKLLVATGRRAVTN  1 
Q73UE4_MYCPA/1-492       (  289) GSHALMTIGSVPNTA  1 
Q82I18_STRAW/1-475       (  270) GSHCLMAVGAIPNSS  1 
Q47LT0_THEFY/1-460       (  258) GSHCLMTVGMVPNTA  1 
Q4AL96_9CHLB/1-494       (  266) GDALLVASGRKAAIE  1 
Q7VD20_PROMA/1-453       (  259) SGAVIFATGRKPFIE  1 
Q46LY3_PROMT/1-453       (  259) SNGLLFATGREPFLD  1 
Q970W5_SULTO/1-452       (  253) GDLAVITIGRKPVTD  1 
Q6YNQ1_HUMAN/1-647       (  434) YNTVMLAIGRDACTR  1 
Q93JZ9_9MOLU/1-431       (  251) TNNILLAVGRRANNE  1 
Q6KH64_MYCMO/1-600       (  399) ASKIMVSVGRIPVIA  1 
Q97VD9_SULSO/1-453       (  124) AKKFIIATGSSPNIP  1 
Q7V894_PROMM/1-453       (  259) CGGVLLATGRRPFLQ  1 
Q40PY2_DESAC/1-459       (  257) AEALLVSTGVDPVTD  1 
Q8G5E0_BIFLO/1-496       (  290) GEIALVAIGRDPITD  1 
Q97Z19_SULSO/1-446       (  243) GNVIVYATGRRPQLP  1 
Q4Q5Z6_LEIMA/1-557       (  307) VERALISIGRVPDYS  1 
Q5NN75_ZYMMO/1-448       (  255) SDLVLFAIGRVAKSR  1 
Q57YU0_9TRYP/1-546       (  307) VERALIVTGRRPNYF  1 
Q9HIJ8_THEAC/1-469       (  136) GYNVLIATGSRPSIP  1 
Q98C99_RHILO/1-509       (  292) VDEIITGVGRSPNVR  1 
Q97C54_THEVO/1-471       (  138) GYNVLIATGSRPYVP  1 
Q746U4_GEOSL/1-468       (  133) CDRYLVAVGGTPRIP  1 
Q6ARJ3_DESPS/1-479       (  273) SEKVLVCIGRRASSA  1 
Q4JCC0_SULAC/1-414       (  235) GDIILMSFGRTANVN  1 
Q98PG2_MYCPU/1-627       (  423) FDKILAAVGRIPTPL  1 
Q4A9B5_MYCHJ/1-454       (  251) TKNILLAIGRQPQNE  1 
Q97VQ4_SULSO/1-409       (  232) ADVVYMTFGRKPSIQ  1 
Q8KB36_CHLTE/1-467       (  268) FEDVLVVTGKVPNIE  1 
Q9RKH2_STRCO/1-505       (  285) YDALLAVTGRRSHTH  1 
Q5ZY02_LEGPH/1-454       (  258) IDVIISAVGRKPRTG  1 
Q92SF1_RHIME/1-473       (  259) GSDLLVAAGRAPNHG  1 
GSHR_DEBHA/1-490         (  289) VDELIWTMGRKSLIN  1 
GSHR_YARLI/1-470         (  272) LDSLIWTIGREPLKD  1 
Q8ZUR5_PYRAE/1-452       (  249) AELAVVAVGRRPRPG  1 
Q4J868_SULAC/1-454       (  124) AKKFIIATGSSPSIP  1 
Q6N5V7_RHOPA/1-473       (  271) FDRVISAVGVVGNVE  1 
Q7USN6_RHOBA/1-451       (  255) CGLVVHGAGRVPNID  1 
GSHR_CANGA/1-476         (  279) VDELIWTMGRRSLLG  1 
Q7NDN4_GLOVI/1-450       (  252) ADLVVHGASRVPNVE  1 
Q8TIX6_METAC/1-450       (  260) ADMVVNGAGRTPDIE  1 
Q72JI3_THET2/1-457       (  130) AGRYLLATGARPFLP  1 
Q6MT66_MYCMS/1-452       (  130) FDKLVLATGTRAKII  1 
Q3GXU0_9ACTO/1-484       (  139) FTQALLATGAAPAVP  1 
Q3WL66_9RHIZ/1-475       (  134) ARRFVIATGSSPAIP  1 
Q6MTX7_MYCMS/1-595       (  387) GEYVLESVGRKTSIT  1 
Q98RI8_MYCPU/1-455       (  256) PEKIALSVGREANLE  1 
MERA_STAAU/1-547         (  213) SKSFLIATGASPAVP  1 
Q82SY8_NITEU/1-600       (  268) FDHCVIAAGSSAARI  1 
DLDH_MYCBO/1-464         (  135) FDNAIIATGSSTRLV  1 
Q3H166_9ACTO/1-450       (  255) CDLVVHGAGREADLA  1 
Q46EZ2_METBA/1-450       (  260) ADMVVQGAGRVADIE  1 
Q4C8D4_CROWT/1-450       (  256) DTIGLAATGRKPSLD  1 
Q41VL6_DESHA/1-461       (  134) VENLVLATGSIPTKI  1 
Q9YBC8_AERPE/1-467       (  130) YSKLVLALGTSPASI  1 
Q7NB01_MYCGA/1-467       (  264) SQYILESVGRVVNDQ  1 
Q418Q7_KINRA/1-554       (  421) TNAVLGATRRTPHLL  1 
Q7V2B4_PROMP/1-459       (  331) ADNYFAALKRKVNYE  1 
TYTR_LEIDO/1-491         (  278) YDQVMLAIGVPRSQA  1 
Q834J0_ENTFA/1-469       (  145) PKNVIIATGSSSKTL  1 
Q974G8_SULTO/1-455       (  130) TRYIIIASGSEPFKP  1 
Q95PT6_LEIDO/1-491       (  157) CHRLLADAPRSPRRR  1 
Q41CB3_9BACI/1-475       (  414) MQEVVYAMARKDKVG  1 
Q67SE4_SYMTH/1-470       (  378) SRYNFAAVGRALTMG  1 
//
ID   PNDRDTASEI; BLOCK
AC   PNDRDTASEI__F;
DE   Pyridine nucleotide disulphide reductase class-I signature
BL   MOTIF 6 width=15 seqs=253
TYTR_TRYCO/1-492         (  316) RTNVPNIYAIGDVTG  1 
Q4A9B5_MYCHJ/1-454       (  287) QTSVPNIYAIGDITG  1 
DLDH_CHLPN/1-461         (  293) RTNVPNIYAIGDITG  1 
Q76M19_COMAC/1-548       (  379) RTSNPNIYAAGDCTD  1 
P96104_THIFE/1-978       (  810) RTNVPHIYAVGDVIG  1 
Q67SE4_SYMTH/1-470       (  303) RTNVPHIYAIGDVCS  1 
Q3PT92_NITHA/1-461       (  294) QTNVPHIYAVGDVTH  1 
Q869D6_ECHGR/1-597       (  421) RTNVPNIYAIGDVSN  1 
GSHR_ANASP/1-459         (  302) QTSQPNIYAVGDVTD  1 
Q73UE4_MYCPA/1-492       (  327) RTSVPGIYAAGDCTG  1 
TYTR_TRYBB/1-492         (  316) RTNVPNIYAIGDITD  1 
Q972Q9_SULTO/1-456       (  287) QTTNPNIYAAGDVIG  1 
Q4CMQ7_TRYCR/1-388       (  315) RTNVSNIYAIGDVTN  1 
Q95NM3_TRYCR/1-430       (  291) RTNVSNIYAIGDVTN  1 
Q26970_TRYCR/1-453       (  308) RTNVSNIYAIGDVTN  1 
TYTR_TRYCR/1-492         (  316) RTNVSNIYAIGDVTN  1 
Q5X561_LEGPA/1-474       (  302) RTNVPHIFAIGDVNG  1 
Q93JZ9_9MOLU/1-431       (  287) QTSIDHIYAIGDVTG  1 
Q3J102_RHOS4/1-452       (  292) QTSVPSIYAVGDVTD  1 
Q9KBU9_BACHD/1-459       (  295) QTTIPHIYACGDVIG  1 
Q40TL2_DESAC/1-454       (  298) QTSQPHIYAAGDVIN  1 
GSHRP_SPIOL/1-489        (  317) RTSVPSIWAIGDVTN  1 
Q6ARJ3_DESPS/1-479       (  311) QTTVPHIYAIGDVLG  1 
DLDH3_BACSU/1-458        (  294) QTNVPHIYACGDAIG  1 
Q74A03_GEOSL/1-452       (  298) QTTVPHIYALGDVIG  1 
Q5QYX3_IDILO/1-730       (  548) QTNFPNIYACGDVAG  1 
Q5N481_SYNP6/1-446       (  289) RTNQPHIFAVGDCTD  1 
Q940F6_ARATH/1-565       (  385) QTSVPSIWAVGDVTD  1 
O66945_AQUAE/1-465       (  296) QTNIPNIYACGDITS  1 
MERA_SHEPU/1-557         (  388) ETNVPGIYAAGDCCN  1 
Q6AGN5_LEIXX/1-478       (  316) RTSIPNIYAAGDCSD  1 
GSHR_STRTR/1-450         (  292) NTSVPGIYALGDVTG  1 
Q4J868_SULAC/1-454       (  284) RTTNPNIFAAGDVIG  1 
Q8G0S5_BRUSU/1-464       (  295) RTNVENIWAVGDVTN  1 
Q5NYA2_AZOSE/1-511       (  312) QTSFPNIYAAGDVAG  1 
Q3SL16_THIDA/1-998       (  831) CTSTPNIYAVGDVIG  1 
Q8PGF8_XANAC/1-607       (  437) RTNVPHIFAIGDIVG  1 
DLDH_VIBCH/1-475         (  302) RTNVPHIFAIGDIVG  1 
DLDH1_BACSU/1-470        (  304) RTNVPNIYAIGDIIE  1 
Q98C99_RHILO/1-509       (  329) RTTNPHIYAAGDVCL  1 
Q9NL96_PHYPO/1-452       (  294) NTSTPGIYAIGDVTG  1 
Q97VD9_SULSO/1-453       (  284) RTSNPNVFAAGDVIG  1 
Q5NN75_ZYMMO/1-448       (  293) RTSCPSIYAVGDVTD  1 
Q82SY8_NITEU/1-600       (  431) RTSVPHIFAIGDIAG  1 
Q8EVP9_MYCPE/1-463       (  295) QTSIKHIYAIGDCTS  1 
Q8ZUR5_PYRAE/1-452       (  285) RTSVPWVFAAGDVTG  1 
Q4QJG7_LEIMA/1-491       (  316) KTSVDNIYAIGDVTN  1 
TYTR_LEIDO/1-491         (  315) KTSVDNIYAIGDVTN  1 
TYTR_CRIFA/1-491         (  316) KTNVDNIYAIGDVTD  1 
Q41EB7_9BACI/1-466       (  292) QTNRPHIYAIGDVTP  1 
Q7QFM3_ANOGA/1-529       (  353) RTNVPHIYAVGDVLY  1 
Q7U608_SYNPX/1-455       (  298) RTSVAHIYAVGDVTD  1 
GSHR_BURCE/1-449         (  291) RTSSPGIYAVGDVTN  1 
Q83G31_TROWT/1-450       (  284) RTSVPNVFAAGDVVG  1 
Q5KRV3_CORGL/1-473       (  306) QSSNPRIWAAGDVTG  1 
Q5N4Z8_SYNP6/1-507       (  324) QTTNPKIYAAGDVCS  1 
Q5ZTR0_LEGPH/1-711       (  534) QTTNKKIYAIGDVTG  1 
Q47LT0_THEFY/1-460       (  296) RTSTPGVYAAGDCTG  1 
Q6LQB5_PHOPR/1-739       (  534) QTKYPNIYAVGDVAG  1 
Q5LTT4_SILPO/1-452       (  292) QTAVPSIYAIGDVTD  1 
Q5ZY02_LEGPH/1-454       (  296) NTSVKGIYAIGDVTN  1 
DLDH_MYCBO/1-464         (  298) RTNVGHIYAIGDVNG  1 
Q7YXM4_APILI/1-485       (  309) QTNVPNVYAVGDVLH  1 
Q8ILQ2_PLAF7/1-500       (  301) RTSVNNIYAVGDCCM  1 
Q8H6T2_CHLRE/1-533       (  321) QTNVPSIYAIGDVLE  1 
P91884_MUSDO/1-495       (  319) QTNVPHIFAVGDIIH  1 
Q44L18_CHRSL/1-712       (  530) QTKLPNIWACGDVTG  1 
Q3VGH7_9SPHN/1-479       (  309) RTSVRGVYAAGDVTG  1 
Q8CU56_STAES/1-504       (  335) QTNIEHVYAIGDCAG  1 
Q5WWI9_LEGPL/1-714       (  537) QTSNKKIYALGDVTG  1 
Q40PN0_DESAC/1-492       (  308) RTSVPSIYCAGDVVG  1 
Q5V791_HALMA/1-484       (  314) QTTNPDIYAAGDVIG  1 
Q4ARA6_9BURK/1-459       (  295) QTSVPSIYALGDVTA  1 
Q8DIH9_SYNEL/1-461       (  304) RTNQEHIFAVGDCTN  1 
O01412_ONCVO/1-462       (  296) NTSTKNIYAVGDCCG  1 
Q8S5T1_ORYSA/1-555       (  376) RTSVDSIWAVGDVTD  1 
Q746U4_GEOSL/1-468       (  297) RTTAPGIWAAGDCTG  1 
Q7T0L5_XENLA/1-502       (  328) ATSVPHIYAIGDITE  1 
TRXR2_HUMAN/1-524        (  348) ATSVPHIYAIGDVVE  1 
Q7UEQ0_RHOBA/1-507       (  322) QTTNPNIFAAGDVSS  1 
Q7V894_PROMM/1-453       (  296) STNIPHIFAVGDVTD  1 
GSHR_NEUCR/1-468         (  306) NTSTENIYAVGDVCG  1 
Q6SFX2_9BACT/1-468       (  297) QTNVDNIFAIGDIVG  1 
Q9CJD8_LACLA/1-472       (  308) ATNVPHIYAIGDVVP  1 
Q96ZF4_SULTO/1-437       (  278) QTNIKNIYAIGDIVN  1 
Q9KG96_BACHD/1-473       (  306) RTNIDHIFAIGDVTE  1 
Q3HDX7_TRIER/1-473       (  291) QTTNSKIYACGDVIG  1 
Q4NBN6_9MICC/1-512       (  342) RSTNPRIWAAGDVTG  1 
Q6AAX8_PROAC/1-466       (  298) RTNVEHIWALGDVCS  1 
GSHR_MOUSE/1-500         (  342) NTNVKGVYAVGDVCG  1 
Q41VL6_DESHA/1-461       (  297) QTSVPKVYALGDVVG  1 
Q9HLL9_THEAC/1-451       (  291) QTNIKNIYATGDVNG  1 
Q6MPR7_BDEBA/1-473       (  301) RTNVSNIFAIGDIAG  1 
Q5FK23_LACAC/1-443       (  288) QTNIPSIFAAGDVAD  1 
Q82I18_STRAW/1-475       (  308) RTTAPGVYAAGDVTG  1 
Q6N5V7_RHOPA/1-473       (  308) RTNVPGLYAIGDVAG  1 
Q9RKH2_STRCO/1-505       (  323) RTTNHRIYAAGDVTG  1 
Q7NN50_GLOVI/1-507       (  324) CTSNPRIYACGDICL  1 
Q5LW03_SILPO/1-472       (  292) RTSNRRVYAIGDVAG  1 
GSHR_CANGA/1-476         (  316) NTNVPNIYSLGDVSG  1 
Q4EIP2_LISMO/1-446       (  290) TTNNPHIYACGDVAA  1 
Q3GXU0_9ACTO/1-484       (  300) RTTNPRIWAAGDLTG  1 
Q9F3U5_9PROT/1-548       (  379) ETSVPGVYAAGDCAN  1 
Q3PC17_PARDE/1-466       (  293) QSSVPSIFAVGDVTD  1 
Q8DYU8_STRA5/1-449       (  291) NTSVDGVYAIGDVNG  1 
Q8CMX2_STAES/1-449       (  289) RTNVKNIYASGDVIN  1 
Q8RDF1_THETN/1-461       (  297) RTNIEGVWAVGDVTG  1 
Q98PG2_MYCPU/1-627       (  459) MTNVENVYAIGDVTG  1 
Q3MAD8_ANAVT/1-509       (  333) QTTNPKIYAAGDICM  1 
Q418Q7_KINRA/1-554       (  390) RTSVPHVFAAGDANG  1 
Q8ZUT2_PYRAE/1-467       (  287) ETSLPGVYAAGDVTG  1 
MERA_STRLI/1-474         (  304) RTDNPRIWAAGDVTC  1 
Q46LY3_PROMT/1-453       (  296) KTNISNIFAIGDVTD  1 
Q3HD86_TRIER/1-447       (  291) RTTQANIYAIGDCID  1 
Q92LT6_RHIME/1-464       (  300) RTSMRGVYAIGDVTG  1 
Q3QUE3_9RHOB/1-471       (  291) RSSNPKVYAIGDVAG  1 
Q6AQZ1_DESPS/1-716       (  534) QTLYPNIFAAGDVAG  1 
Q97C54_THEVO/1-471       (  300) RTSNRKIYAAGDVVD  1 
Q55SN2_CRYNE/1-479       (  317) NTNVPGIYAVGDVGG  1 
MERA_STAAU/1-547         (  377) QTSNNRIYAAGDVTL  1 
Q98RI8_MYCPU/1-455       (  292) ETSIKGIYALGDVTG  1 
Q970W5_SULTO/1-452       (  291) RTSNSKVYAVGDVAG  1 
Q3FRW1_9BURK/1-716       (  534) ETLYPNIYAAGDVAG  1 
Q3JDI8_NITOC/1-738       (  534) ETLYPNIYAAGDVAG  1 
Q3GRF8_9GAMM/1-722       (  540) ETLYPNIYAAGDVVG  1 
Q7VD20_PROMA/1-453       (  296) STNISNIFAIGDVTD  1 
Q9A5Z5_CAUCR/1-466       (  299) KTNVDSIWAVGDVTD  1 
DLDH2_BACSU/1-474        (  309) QTKESHIYAIGDVIG  1 
Q3WL66_9RHIZ/1-475       (  297) RTTNRRIFAIGDVAG  1 
Q6MT66_MYCMS/1-452       (  287) KTNFDNIYAIGDITG  1 
Q4NF11_9MICC/1-476       (  307) ASSNPRIWAAGDVTG  1 
Q3H6D4_9ACTO/1-476       (  306) ASSNPRIWAAGDVTG  1 
Q6SKF3_ARTAU/1-480       (  310) ASSNPRIWAAGDVTG  1 
Q4C8D4_CROWT/1-450       (  293) CTAQDNIYAVGDCTD  1 
Q47UA0_COLP3/1-454       (  296) NTNVDGIYAVGDNTG  1 
Q6MEX4_PARUW/1-469       (  297) QTNVDGIYAVGDIAS  1 
Q4AL96_9CHLB/1-494       (  303) QTSRHHIYACGDVAG  1 
Q72D92_DESVH/1-480       (  297) RTSQSHILAAGDVTG  1 
Q6SFY9_9BACT/1-584       (  415) RTNVPNIFGIGDIVG  1 
DLDH3_HALMA/1-477        (  311) RTNKEHIFAVGDVAG  1 
Q5DE05_SCHJA/1-615       (  441) QTTVSNIYAIGDINA  1 
Q72JI3_THET2/1-457       (  289) RTTNPRVYAAGDAAG  1 
Q5FQ43_GLUOX/1-483       (  318) TTNVAGIYAIGDVTD  1 
Q3J9C7_NITOC/1-902       (  735) TTSKPHIFAVGDVIG  1 
Q71G50_PLAF7/1-617       (  422) CTNIPSIFAVGDVAE  1 
Q41QH5_FERAC/1-460       (  291) RTTNPKIYAAGDCVR  1 
Q3NPF0_SHEFR/1-552       (  383) ETNISGIYAAGDCSN  1 
Q8FCK8_ECOL6/1-450       (  292) NTNVEGIYAVGDNTG  1 
Q40PY2_DESAC/1-459       (  295) QTAVPGVYALGDCVG  1 
Q8T137_DICDI/1-465       (  307) NTNVPGVHAVGDICG  1 
Q5WF73_BACSK/1-473       (  308) QTKESHIYAVGDCVG  1 
Q3V9B5_9SPHN/1-717       (  535) ATVYPNIYAAGDVAG  1 
Q6L2F3_PICTO/1-446       (  282) RTSNKMIYAAGDCVD  1 
Q82Z09_ENTFA/1-449       (  291) NTTQNGIYAVGDVIG  1 
O43998_TOXGO/1-484       (  311) NTSVEQIYAVGDVSG  1 
GSHR_YARLI/1-470         (  310) RSSVDNIYSLGDVCG  1 
Q83N49_TROWT/1-473       (  308) CSSVPGVYAAGDCSD  1 
Q974G8_SULTO/1-455       (  294) RTNLPNVFATGDVNG  1 
Q41QJ2_FERAC/1-451       (  291) QTNIPNIYATGYVNG  1 
DLDH_HALVO/1-474         (  306) RTDVEHIYAVGDVVE  1 
Q74DK1_GEOSL/1-505       (  323) RTDNPRVYAAGDICS  1 
Q3VDL0_9SPHN/1-448       (  293) QSSVPSIYGVGDVTN  1 
Q3WZX5_9ACTN/1-471       (  306) RTDEPGVYAAGDVIG  1 
Q3NS18_SHEFR/1-717       (  535) ETLYPNIYAAGDIVG  1 
Q834J0_ENTFA/1-469       (  305) QTTEGHIYAIGDCID  1 
Q6YNQ1_HUMAN/1-647       (  473) QTNVPYIYAIGDILE  1 
Q9HIJ8_THEAC/1-469       (  298) RTSNRKIYAAGDVVK  1 
Q8TIX6_METAC/1-450       (  297) QTSNPRVYAGGDCTA  1 
Q8KB36_CHLTE/1-467       (  305) ETSVKGIYATGDVTH  1 
TRXR2_DROME/1-516        (  340) ATSVPHIFAVGDIIY  1 
Q97RM0_STRPN/1-448       (  290) NTVVEGIYALGDVTG  1 
GSHR_DEBHA/1-490         (  326) QTANPNIFSLGDVIG  1 
Q92SF1_RHIME/1-473       (  296) RTSNRRVYAVGDAAG  1 
Q44FK5_CHRSL/1-454       (  292) QTSEPSILALGDVTG  1 
Q9EY67_PSEHA/1-479       (  310) ETSTANIYAAGDCSN  1 
Q6MTX7_MYCMS/1-595       (  423) ETNLDGVYAIGDVVG  1 
Q4L6L9_STAHJ/1-474       (  307) QTEDKHIYAAGDCIG  1 
Q4WRK8_ASPFU/1-472       (  308) NTSAEGVYALGDVTG  1 
Q6FZP3_BARQU/1-463       (  294) TTNIPHIGAVGDVTG  1 
Q5QVY6_IDILO/1-450       (  292) NTNVQGIYAVGDNTG  1 
Q8TQ99_METAC/1-476       (  298) ETSQPNIWAFGDANG  1 
Q8P7N2_XANCP/1-456       (  299) TTNVPNIHAVGDVDG  1 
Q3JAR3_NITOC/1-452       (  291) QSSIPSIYGIGDVTH  1 
Q57YU0_9TRYP/1-546       (  345) CVNQKHIYAVGDATG  1 
Q40V47_KINRA/1-477       (  312) RTNVEGVYAVGDIVP  1 
P73059_SYNY3/1-518       (  332) QTTSPQIYAAGDICM  1 
Q41FZ8_9BACI/1-473       (  308) RTKDNHIFAIGDVIG  1 
Q3ID80_PSEHT/1-721       (  539) ETLYPNIFAAGDIVG  1 
Q3V997_9SPHN/1-475       (  305) RTSKADIYAAGDVTN  1 
Q8NP23_CORGL/1-465       (  303) RTSVEGVWALGDVSS  1 
Q97VQ4_SULSO/1-409       (  264) RTSLSNVFAAGDIIG  1 
Q3IYZ3_RHOS4/1-470       (  291) RSSNRRIYAVGDAAG  1 
GSHR_PSEAE/1-451         (  291) QTSEPSILALGDVIG  1 
Q9YBC8_AERPE/1-467       (  292) ETGVPGVYASGDVTG  1 
Q6KH64_MYCMO/1-600       (  435) QTNIPGAYAIGDVTF  1 
Q5CT58_CRYPV/1-526       (  331) ATSVPSIFAVGDIVE  1 
TRXR_CAEEL/1-667         (  489) STTIPWVYAIGDVLE  1 
TRXR1_DROME/1-596        (  420) ATNVANIYAVGDIIY  1 
Q3JWZ0_BURP1/1-453       (  291) ATTVPSIHAIGDVTA  1 
Q4KDP5_PSEF5/1-463       (  299) QTSMRNVWAIGDLSG  1 
Q61TH6_CAEBR/1-667       (  491) ATTIPWVYAIGDVLE  1 
Q67ME5_SYMTH/1-471       (  307) RTGDPAIYAIGDVAG  1 
Q8G5E0_BIFLO/1-496       (  324) RTDKPGVWAVGDVTA  1 
Q4PFH3_USTMA/1-1220      ( 1054) ETNVRNVFAIGDIQG  1 
Q4JCC0_SULAC/1-414       (  267) ETEIRGVYAAGDVTG  1 
Q46EZ2_METBA/1-450       (  297) RTSNSRIYAGGDCAL  1 
Q488E0_COLP3/1-489       (  299) QTSVDHIFVAGDANN  1 
Q3X290_9ACTN/1-548       (  378) GTTNPRVWAAGDVTL  1 
Q9S0Y8_CLOBU/1-631       (  461) KTTNSRIYSAGDVTP  1 
Q3RZ78_RALME/1-493       (  335) RTTVRSIHAIGDCMD  1 
O86924_9SPHN/1-448       (  293) RSTVGSIFAVGDVTN  1 
Q9JUT5_NEIMA/1-467       (  300) QTSIPHIFIAGDASN  1 
Q43NY2_SOLUS/1-464       (  298) QTGEPGVYAIGDVVA  1 
Q7V2B4_PROMP/1-459       (  301) KTSISNIFAIGDIVK  1 
Q4JV40_CORJK/1-456       (  292) RTSADGVWALGDACN  1 
Q4N0C2_THEPA/1-499       (  324) NSVVENVYAIGDVTY  1 
Q41CB3_9BACI/1-475       (  294) RTNQRHIFAVGDTIQ  1 
Q41S64_FERAC/1-460       (  291) KTTNPIIYAAGDCIR  1 
Q61QT8_CAEBR/1-515       (  325) KTSVEGIFAVGDIVE  1 
Q5HKL7_STAEQ/1-450       (  285) ETSQKHVYAIGDLIK  1 
Q4UCW3_THEAN/1-604       (  415) ETNIKDIYAVGDIVS  1 
Q7NB01_MYCGA/1-467       (  300) QTSTDSIYVIGDAAG  1 
Q703W6_THETE/1-482       (  321) STKAPGVYAAGDVLG  1 
Q6NGL7_CORDI/1-463       (  300) RTTADGVWALGDVSS  1 
Q73VT8_MYCPA/1-459       (  294) RTSARGVFALGDVSS  1 
Q8A2W9_BACTN/1-447       (  293) QTSLSGVYVCGDLTG  1 
Q4L9Y9_STAHJ/1-453       (  288) ETSYAHVYAIGDLVP  1 
GSHR_SCHPO/1-464         (  304) RTNVPTVLSLGDVCG  1 
Q7NDN4_GLOVI/1-450       (  290) SVSNPAVYAAGDVAD  1 
Q4D2Y5_TRYCR/1-550       (  344) CVDQDHIYAIGDAAN  1 
Q97Z19_SULSO/1-446       (  278) RRVKNNVYAIGDVID  1 
DLDH_MYCGE/1-457         (  292) QTSTTNIYLIGDVNT  1 
Q5NG97_FRATT/1-453       (  295) ETNVAGVYSLGDASG  1 
Q7USN6_RHOBA/1-451       (  293) NPTNPRVFATGDCAD  1 
Q3H166_9ACTO/1-450       (  293) STTNPAVYAAGDSAD  1 
Q8Y3G6_RALSO/1-481       (  315) RTRARGVHAIGDVSG  1 
Q584K1_9TRYP/1-605       (  364) CVPYKHIYAVGDVSA  1 
Q86DB5_CAEEL/1-459       (  295) NTSAPGILSVGDDTG  1 
Q3M7G9_ANAVT/1-458       (  290) HTTCSGVYAIGDAAK  1 
Q9YBZ2_AERPE/1-461       (  292) LMASPGVYAAGDCIG  1 
Q40R90_DESAC/1-517       (  312) CRVDGNIFACGDVTC  1 
GSHR_CAEEL/1-503         (  326) RASCNGVYAVGDIVQ  1 
Q4Q5Z6_LEIMA/1-557       (  345) CVGTPHIFAVGDAAT  1 
Q8MZR8_ENTHI/1-394       (  259) STTIANIEAIGDLTT  1 
Q72C61_DESVH/1-456       (  293) LLAAPGLYAIGDVNG  1 
Q4JBS5_SULAC/1-444       (  278) LRAGENVYAVGDVVD  1 
Q82L58_STRAW/1-478       (  311) ETAVPGIHVVGDLLP  1 
Q3VYR4_9ACTO/1-499       (  331) GVTGDWLYAVGDVNG  1 
Q4CQ18_TRYCR/1-510       (  313) VKPHKHIYACGDVAT  1 
Q4Y2L4_PLACH/1-569       (  370) TQVHDNIFCIGDANG  1 
Q6S4W1_TOXGO/1-607       (  459) PEVIRGVYCVGDANG  1 
Q02733_YEAST/1-499       (  321) LLKYPHIKPIGDVTL  1 
Q9RD26_STRCO/1-477       (  302) VEGSDWLYAVGDVNH  1 
//
ID   PNDRDTASEI; BLOCK
AC   PNDRDTASEI__G;
DE   Pyridine nucleotide disulphide reductase class-I signature
BL   MOTIF 7 width=21 seqs=254
Q3HDX7_TRIER/1-473       (  337) IPWATFTDPELARVGLTEQQA  1 
Q3JWZ0_BURP1/1-453       (  337) VPSAVFSQPEIATVGLTEAQA  1 
O86924_9SPHN/1-448       (  339) VPSAVFSHPPIAFVGLTEQQA  1 
Q97RM0_STRPN/1-448       (  337) IPTVVFSHPAIGTVGLTEEQA  1 
Q9EY67_PSEHA/1-479       (  355) MPAVIFTDPQVATVGLTEEQA  1 
MERA_SHEPU/1-557         (  433) MPAVIFTDPQVATVGLTEEQA  1 
Q3JAR3_NITOC/1-452       (  337) IPACIFSHPNVATVGLTEEQA  1 
Q72D92_DESVH/1-480       (  343) MPWCTFTDPELASVGLNEREA  1 
Q3PT92_NITHA/1-461       (  340) IPTAVFSQPEVGTVGLTEAQA  1 
Q9NL96_PHYPO/1-452       (  341) VPSVVFSHPPLGTVGMTEEEA  1 
GSHR_MOUSE/1-500         (  389) IPTVVFSHPPIGTVGLTEDEA  1 
Q940F6_ARATH/1-565       (  431) VPCAVFSQPPIGTVGLTEEQA  1 
Q8P7N2_XANCP/1-456       (  346) VPSVVFSHPPLGAVGLTEEQA  1 
O01412_ONCVO/1-462       (  343) IPTVVFSHPPLGTVGLTEAEA  1 
Q8S5T1_ORYSA/1-555       (  422) VPSAVFSQPPIGQVGLTEEQA  1 
Q67ME5_SYMTH/1-471       (  352) VPRCVYTRPEVASVGLTEAQA  1 
Q8EVP9_MYCPE/1-463       (  340) IPSCIYTHPQVATVGYTEEQL  1 
Q67SE4_SYMTH/1-470       (  348) VPAVIFTDPEIAYVGLTEAQA  1 
Q73VT8_MYCPA/1-459       (  345) VPSAVFTDPQLATVGLTENQA  1 
Q8FCK8_ECOL6/1-450       (  339) IPTVVFSHPPIGTVGLTEPQA  1 
Q6MEX4_PARUW/1-469       (  342) IPSVIFTHPEIATVGLSLEEA  1 
Q3QUE3_9RHOB/1-471       (  337) IPRATYTDPEIAQVGLTEAEA  1 
O43998_TOXGO/1-484       (  358) VPTVVFSHPPAACVGLTEAEA  1 
Q6KH64_MYCMO/1-600       (  481) VPACIYTHPEIASVGMSERQA  1 
Q9F3U5_9PROT/1-548       (  424) MPAVIFTDPQVATVGLTEDQA  1 
Q9KBU9_BACHD/1-459       (  340) VPRCIYTSPEIATVGLTETQA  1 
Q5LTT4_SILPO/1-452       (  338) IPTAIFTQPEMGTVGLSEEEA  1 
Q8DIH9_SYNEL/1-461       (  350) IPSAVFSQPEAASVGLSEAQA  1 
Q74DK1_GEOSL/1-505       (  369) IPWCTYTDPEVAHVGLYEREA  1 
Q8T137_DICDI/1-465       (  354) VATVVFSHPPIGTVGLTEQEA  1 
Q6NGL7_CORDI/1-463       (  347) VPAGVFTHPQIATVGLTEQEA  1 
Q5NG97_FRATT/1-453       (  342) IPTVIFSHPAIGTVGLTEKEA  1 
Q3VDL0_9SPHN/1-448       (  339) VPSAVFSHPPIGAVGMTEAEA  1 
Q5QYX3_IDILO/1-730       (  596) IPWVTYTSPQVANVGLTEQQA  1 
Q4C8D4_CROWT/1-450       (  339) VPSAVFSTPEAATVGLTEEEA  1 
DLDH_HALVO/1-474         (  352) VPAAVFTDPEIGTVGMTEADA  1 
Q76M19_COMAC/1-548       (  424) MPAVVFTDPQVATVGYSEAEA  1 
DLDH1_BACSU/1-470        (  349) IPAVVFSEPELASVGYTEAQA  1 
Q7NN50_GLOVI/1-507       (  375) MPWCTYTDPEIAHVGLGEDEA  1 
Q3JDI8_NITOC/1-738       (  582) IPWTTFIDPEVAQVGLNEQEA  1 
Q8NP23_CORGL/1-465       (  350) VPSAVFTNPQISQVGMTEQEA  1 
DLDH3_BACSU/1-458        (  339) VPRCIYTSPEIACIGMTERQA  1 
Q5NN75_ZYMMO/1-448       (  339) IPTAVFSHPPLASAGLTEEEA  1 
Q3V9B5_9SPHN/1-717       (  583) IPWTTFIDPEVARVGLSEAEA  1 
Q3GRF8_9GAMM/1-722       (  588) IPWTTFIDPEVARVGLNEQEA  1 
GSHR_CANGA/1-476         (  365) VPSVVFSHPEAGSIGLTEDEA  1 
DLDH_CHLPN/1-461         (  338) IPSVIFTHPEIAMVGLSLQEA  1 
Q41QH5_FERAC/1-460       (  337) VPWVVFTEPNVASVGYTEAEL  1 
Q41S64_FERAC/1-460       (  337) VPWVVFTEPNVASVGYTEAEL  1 
Q46LY3_PROMT/1-453       (  342) VPYAVFSQPEIASVGMTEEKA  1 
Q9RD26_STRCO/1-477       (  362) VPQVVFTDPEVASVGLTLAEA  1 
Q6ARJ3_DESPS/1-479       (  358) MPSAIFTMPEIGCVGLSEAQA  1 
Q5QVY6_IDILO/1-450       (  339) IPTVVFSHPTIGTVGLSEEDA  1 
Q9YBC8_AERPE/1-467       (  338) VPAVVYTDPELATVGLTLEEA  1 
DLDH3_HALMA/1-477        (  356) LPAAVFTDPEIGTVGLTENEA  1 
Q3V997_9SPHN/1-475       (  351) MPWVVFTDPQLAGVGLSEAAA  1 
Q3NPF0_SHEFR/1-552       (  428) MPAVIFTDPQVATVGLTEVQA  1 
Q4ARA6_9BURK/1-459       (  345) VPTAVFTHPNIGTVGYSEADA  1 
Q82Z09_ENTFA/1-449       (  338) VPTVVFTHPPVATIGLTEKAA  1 
Q7UEQ0_RHOBA/1-507       (  372) IPWATYTSPEIAHVGMYEQDA  1 
GSHR_PSEAE/1-451         (  338) IPTAVFSLPNIGTVGLTEEEA  1 
Q8ZUR5_PYRAE/1-452       (  330) VPAVIFSDPEVVSVGMTEEEA  1 
Q5LW03_SILPO/1-472       (  338) IPRATYTDPELAQIGLTEAEA  1 
Q3WL66_9RHIZ/1-475       (  343) IPRVTFTDPELAQIGLTENEA  1 
Q9S0Y8_CLOBU/1-631       (  507) VPGVTFTSPSIATVGLTEQQA  1 
Q4JV40_CORJK/1-456       (  339) VPSGVFTHPQIGVVGLTEQEA  1 
Q8G0S5_BRUSU/1-464       (  341) IATAVFSQPEIGTVGLSEDEA  1 
Q98PG2_MYCPU/1-627       (  504) IPGCIYTKPEIAFVGLTEQQA  1 
TRXR2_HUMAN/1-524        (  395) VPTTVFTPLEYGCVGLSEEEA  1 
Q44FK5_CHRSL/1-454       (  339) IATAVFCHPNIGTVGLSEEEA  1 
MERA_STAAU/1-547         (  423) VPGVTFTNPSIATVGLTEQQA  1 
Q8ILQ2_PLAF7/1-500       (  381) IPTVIFSHPPIGTIGLSEEAA  1 
Q5NYA2_AZOSE/1-511       (  360) VPWATFVDPEVARVGLNEQEA  1 
Q6AQZ1_DESPS/1-716       (  582) IPWTTFVDPEVARVGLNEQEA  1 
Q3VGH7_9SPHN/1-479       (  355) MPAVVFSDPQVASVGFTEAQA  1 
Q3ID80_PSEHT/1-721       (  587) IPWTTFIDPEVARVGLNEQDA  1 
GSHR_BURCE/1-449         (  337) VPFAVFSQPQAASVGLSEAQA  1 
Q5N4Z8_SYNP6/1-507       (  374) IPRVTFTDPEVAHVGLSETAA  1 
DLDH2_BACSU/1-474        (  355) VPKCIYSSPEAASVGLTEDEA  1 
Q6MPR7_BDEBA/1-473       (  346) VPAVVFTDPEIAAAGMTEAEA  1 
TYTR_TRYCO/1-492         (  362) VASAVFSIPPIGTCGLTEEEA  1 
Q3FRW1_9BURK/1-716       (  582) VPWATFIQPEVARVGLNEQDA  1 
Q72JI3_THET2/1-457       (  334) LPRVTFTDPALAAVGLTEEEA  1 
Q3RZ78_RALME/1-493       (  382) VPTAVFSEPAIGAVGLTEAQA  1 
Q4A9B5_MYCHJ/1-454       (  334) IPWAIYSIPEIASVGKTEKQL  1 
Q3WZX5_9ACTN/1-471       (  352) IPRVTFCRPEIASFGLSEEQA  1 
P73059_SYNY3/1-518       (  382) MPWVTYTDPEIAHVGLNETMA  1 
Q7V2B4_PROMP/1-459       (  347) IPKAVFTIPEISTVGLSEEKA  1 
Q6FZP3_BARQU/1-463       (  340) ITTAVFSQPEIGTVGLSEEDA  1 
Q7V894_PROMM/1-453       (  342) VASAVFSQPELATVGLTEEQS  1 
Q3J102_RHOS4/1-452       (  338) VASAVFTQPELGSVGLSEEAA  1 
GSHR_SCHPO/1-464         (  351) VPSVVFAHPEAGTIGLTEQEA  1 
Q41FZ8_9BACI/1-473       (  354) VPRCIYSVPEAASVGLTEAEA  1 
Q9YBZ2_AERPE/1-461       (  337) IPRAVFTDPEFASVGLTEREL  1 
GSHR_NEUCR/1-468         (  355) VPSVVFAHPEIGSIGLTEPEA  1 
Q6N5V7_RHOPA/1-473       (  354) IPGCTYCQPQVASVGLTEAKA  1 
Q4WRK8_ASPFU/1-472       (  357) IPTVVFAHPEVGTIGLTEPQA  1 
Q8DYU8_STRA5/1-449       (  338) VPSVIFTHPVIGTVGLSEAAA  1 
Q3IYZ3_RHOS4/1-470       (  336) IPHVTYTEPELAQIGLTEAQA  1 
Q83G31_TROWT/1-450       (  330) IPRVIYTSPEVASVGYTEAGA  1 
Q5X561_LEGPA/1-474       (  347) IPSVAYTDPELAWAGLTEKEA  1 
Q4QJG7_LEIMA/1-491       (  362) VACAVFSIPPIGTCGMTEEEA  1 
TYTR_LEIDO/1-491         (  362) VACAVFSIPPIGTCGMTEEEA  1 
TRXR_CAEEL/1-667         (  536) IPTTVFTPLEYGCCGLSEEDA  1 
Q40PN0_DESAC/1-492       (  356) VPWTTFVDPEVARVGLNEQDA  1 
Q5WF73_BACSK/1-473       (  354) VPSCVYSFPEAAQVGMTETQA  1 
Q40V47_KINRA/1-477       (  358) IPKVTYCEPEVASVGLTEAKA  1 
GSHR_YARLI/1-470         (  359) VPSAVFSHPEVGSIGITEAAA  1 
Q55SN2_CRYNE/1-479       (  366) IPSVVFSHPTIGSIGLSEPEA  1 
Q8RDF1_THETN/1-461       (  342) IPAAVFTEPEIGYFGYTEEEA  1 
Q7T0L5_XENLA/1-502       (  375) VPTTVFTPLEYGCVGISEEEA  1 
Q7U608_SYNPX/1-455       (  344) LASAVFSDPELATVGLSEEAA  1 
Q4PFH3_USTMA/1-1220      ( 1104) IPTVIFSHPTSGTVGLSEAQA  1 
Q82SY8_NITEU/1-600       (  476) IPSVAYTDPEVAWMGLTETEA  1 
Q47UA0_COLP3/1-454       (  343) IATVVFSHPVIGTVGLTENEA  1 
Q98C99_RHILO/1-509       (  375) VPWCTYTDPEIAHVGLYPIEA  1 
Q3MAD8_ANAVT/1-509       (  383) MPWVTYTDPEIAHVGLYESQD  1 
Q86DB5_CAEEL/1-459       (  342) IATVVFSHPLIGTVGLTEAEA  1 
Q8TQ99_METAC/1-476       (  344) VPHAVFSYPEIAGVGMSEKEA  1 
Q8CU56_STAES/1-504       (  380) MPFVIFSDPEVAYTGLTEKEA  1 
Q9A5Z5_CAUCR/1-466       (  345) VASAVFSQPPVGAVGMSEAEA  1 
Q8Y3G6_RALSO/1-481       (  361) VPMAVFCEPAIAAVGLTEAQA  1 
Q3H166_9ACTO/1-450       (  341) VPTAVFTIPELARVGLLEREA  1 
Q8H6T2_CHLRE/1-533       (  396) VPTTVFTPLEYGCVGYSEEAA  1 
DLDH_MYCBO/1-464         (  345) LPRATFCQPNVASFGLTEQQA  1 
Q9KG96_BACHD/1-473       (  351) IPYVVFTDPQIAGVGLTAKQA  1 
Q6SFY9_9BACT/1-584       (  460) IPSVAYTDPEIAWMGLTEIEA  1 
MERA_STRLI/1-474         (  350) LPKVTFTSPAIASVGLTEAQL  1 
Q40TL2_DESAC/1-454       (  343) IPRVVYSFPQVAAVGLTEREL  1 
TRXR1_DROME/1-596        (  467) VATTVFTPLEYACVGLSEEDA  1 
Q61QT8_CAEBR/1-515       (  372) IATTVFTPLELSTVGLTEEEA  1 
GSHR_ANASP/1-459         (  348) IATAVFSNPQASTVGLTEAEA  1 
Q746U4_GEOSL/1-468       (  344) VPMAIFTDPEVGAVGYTEQGA  1 
Q6MTX7_MYCMS/1-595       (  475) IPSCIYTHPEVSMIGKTEQQL  1 
Q8PGF8_XANAC/1-607       (  482) IPSVAYTNPEIAWVGVTETEA  1 
GSHR_CAEEL/1-503         (  373) VATTVFTPLELSTVGLTEEEA  1 
Q4AL96_9CHLB/1-494       (  349) VPWCTYTEPELAHVGETEETL  1 
Q92SF1_RHIME/1-473       (  341) VPQVIFTAPELAQVGLTEERA  1 
Q6L2F3_PICTO/1-446       (  328) VPWAVFTEPNVASTGYTEREL  1 
Q5ZY02_LEGPH/1-454       (  343) ICSVVFSHPPSGSVGLTEHEA  1 
GSHR_DEBHA/1-490         (  376) VPSVIFSHPEAGSIGLSCKEA  1 
GSHRP_SPIOL/1-489        (  363) IACAVFSIPPLAVVGLSEEQA  1 
Q9HIJ8_THEAC/1-469       (  345) FPVAVFTSPEYASVGYTEDEA  1 
Q4NF11_9MICC/1-476       (  353) LPRVTFTSPAVGAVGMTEQDA  1 
Q3HD86_TRIER/1-447       (  337) IPTAVFSEPEGGTVGLTEAAA  1 
Q4UCW3_THEAN/1-604       (  462) VPKCVYTPFEYSSCGLTEEEA  1 
Q7VD20_PROMA/1-453       (  342) IPKAVFSQPELAYVGKTEEES  1 
Q3X290_9ACTN/1-548       (  424) LPGVIFSDPQVASVGLTERRA  1 
DLDH_VIBCH/1-475         (  347) IPSIAYTEPEVAWVGKTEKEA  1 
Q6YNQ1_HUMAN/1-647       (  520) VPTTVFTPLEYGACGLSEEKA  1 
Q41CB3_9BACI/1-475       (  340) VPWVTFTTPELFHLGLTEEEA  1 
GSHR_STRTR/1-450         (  339) VATVVFSHPAIGAIGLTEEKA  1 
Q44L18_CHRSL/1-712       (  578) MPAVTYLQPEVARVGLNEREA  1 
Q5N481_SYNP6/1-446       (  335) IASAVFSQPEACSVGLSEEAA  1 
Q3NS18_SHEFR/1-717       (  583) IPWTTFIDPEVARVGINEYEA  1 
Q7QFM3_ANOGA/1-529       (  400) VATTVFTPLEYGCVGLSEEAA  1 
Q7USN6_RHOBA/1-451       (  342) VPKVAFTIPSIASVGLSEEAA  1 
Q41VL6_DESHA/1-461       (  342) IPSAIFTYPEIAAVGETEQAL  1 
Q43NY2_SOLUS/1-464       (  345) IPGATYTTPGIGSVGLTEAQA  1 
Q869D6_ECHGR/1-597       (  468) VPTTVFTPLEYGCIGLSEENA  1 
Q8G5E0_BIFLO/1-496       (  370) VPQIVFSFPEAASVGLTVEQA  1 
Q7YXM4_APILI/1-485       (  356) VATTVFSPLEYGCVGLSEEAA  1 
Q4Y2L4_PLACH/1-569       (  429) IPSVCYTNPELAFVGVSEKDA  1 
Q95PT6_LEIDO/1-491       (  362) VACRVFSIPPIGTCGMTEEEA  1 
Q98RI8_MYCPU/1-455       (  338) VPHTIYLSPEISSIGLSEEEA  1 
Q7NB01_MYCGA/1-467       (  346) TPGCIYTYPEIATIGYTEQQL  1 
O66945_AQUAE/1-465       (  342) IPKIIYSALEVASVGLTEEQA  1 
Q5HKL7_STAEQ/1-450       (  331) ITRCIYTRLEAASVGLSEEQA  1 
Q8ZUT2_PYRAE/1-467       (  336) VPRVVFTDPAVASVGLREEDM  1 
Q8A2W9_BACTN/1-447       (  338) IPGVVYTNPEIAGVGETEESA  1 
Q93JZ9_9MOLU/1-431       (  334) IPWTIYATPEIASVGSSEQQL  1 
Q61TH6_CAEBR/1-667       (  538) IPTTVFTPLEYGCCGLAEEDA  1 
Q9RKH2_STRCO/1-505       (  369) APRVTYTDPEIAGVGLTLDEA  1 
Q4L9Y9_STAHJ/1-453       (  334) IPRCIYTRLESASVGLSELQA  1 
Q82L58_STRAW/1-478       (  359) VPRVTYSSPQTASVGLGEAEA  1 
Q6SFX2_9BACT/1-468       (  342) IPSVAYTDPEVAWTGKTEKEL  1 
Q3VYR4_9ACTO/1-499       (  384) VPRVTFTDPQVSAVGRTEATA  1 
Q5DE05_SCHJA/1-615       (  488) VATTVFTPLEYGACGLSEEDA  1 
Q5ZTR0_LEGPH/1-711       (  580) VPWVTYTEPELAHVGLLASEA  1 
Q4N0C2_THEPA/1-499       (  381) IPSVIYTEPEIAGVGETEQNL  1 
Q4CMQ7_TRYCR/1-388       (  361) VASAVFSIPPIGTCGLIEEVA  1 
Q95NM3_TRYCR/1-430       (  337) VASAVFSIPPIGTCGLIEEVA  1 
Q26970_TRYCR/1-453       (  354) VASAVFSIPPIGTCGLIEEVA  1 
TYTR_TRYCR/1-492         (  362) VASAVFSIPPIGTCGLIEEVA  1 
TYTR_TRYBB/1-492         (  362) VASAVFSIPPIGTCGLIEEVA  1 
Q3H6D4_9ACTO/1-476       (  352) LPRVTFTSPAVGSVGMTDADA  1 
Q6SKF3_ARTAU/1-480       (  356) LPRVTFTSPALAAVGMTDKEA  1 
Q4NBN6_9MICC/1-512       (  388) LPRVTFTSPALAAVGMTDKEA  1 
TRXR2_DROME/1-516        (  387) VATTVFTPLEYSCVGMSEETA  1 
Q4L6L9_STAHJ/1-474       (  353) MPKCIYTHPEVASIGYNKESA  1 
DLDH_MYCGE/1-457         (  339) CPACIYTNPEVAFVGYSEMEL  1 
Q6MT66_MYCMS/1-452       (  333) VTWAIYLNPEIAGIGLTEQQL  1 
Q6AAX8_PROAC/1-466       (  345) VPHAVFSNPQVASVGATEQGL  1 
Q5WWI9_LEGPL/1-714       (  583) IPWVTYTDPELAHVGIGVSDA  1 
Q8TIX6_METAC/1-450       (  344) IPSAVFTIPVLASVGITEAKV  1 
Q47LT0_THEFY/1-460       (  342) VASTVFTHPELAAVGATEDDV  1 
Q92LT6_RHIME/1-464       (  345) IPAVCFTDPEIVGAGLSPEEA  1 
Q97C54_THEVO/1-471       (  347) VPFAVFCSPGYASVGYTQDEA  1 
Q6LQB5_PHOPR/1-739       (  582) LPAATYTAPEVARVGINEKEA  1 
P91884_MUSDO/1-495       (  366) VATTVFSPLEYACVGMAEEDA  1 
Q74A03_GEOSL/1-452       (  344) VPRVVFCHPEVAAVGTHEARA  1 
Q5V791_HALMA/1-484       (  360) VPAVVFTSPEVAAVGTTELEY  1 
Q4J868_SULAC/1-454       (  330) IPQVVFIDPNVSRVGLTQVEA  1 
Q4EIP2_LISMO/1-446       (  337) IPSVVFTSPKLASIGISAEEA  1 
Q5CT58_CRYPV/1-526       (  378) VPTTVFTPIEYGHVGLSSEAA  1 
Q82I18_STRAW/1-475       (  354) VSSNVFTDPEIATVGYSQADV  1 
Q972Q9_SULTO/1-456       (  333) IPQVIFIEPNVARVGLTYLEA  1 
Q4KDP5_PSEF5/1-463       (  344) IPAVCFTDPELVVVGKTPDEA  1 
Q834J0_ENTFA/1-469       (  351) VPRGVYTNPEIASVGYTRETL  1 
Q71G50_PLAF7/1-617       (  469) IPTSIYTPIEYGACGYSEEKA  1 
Q703W6_THETE/1-482       (  368) IPLTLFTEPEAAMVGISEDEA  1 
Q5FQ43_GLUOX/1-483       (  364) TPKAVFFSQPLATVGLSEEEA  1 
Q5KRV3_CORGL/1-473       (  352) LPRVTFTGPAIGAVGMTEKDV  1 
Q40PY2_DESAC/1-459       (  342) VPRAVFTVPEMAAVGAGEKQL  1 
Q7NDN4_GLOVI/1-450       (  338) FASTVFTVPALAGVGLLEEQA  1 
Q418Q7_KINRA/1-554       (  436) LPSGGFTDPDYAGVGLTEDEA  1 
P96104_THIFE/1-978       (  855) DCGVTFTRPQCAFVGLSLEQA  1 
Q83N49_TROWT/1-473       (  354) LASTVFTTPEIATVGRSEKAI  1 
Q3M7G9_ANAVT/1-458       (  335) LGYAVYTEPQVGRVGMTLEQA  1 
Q6AGN5_LEIXX/1-478       (  362) VTSNIFTQPEIATVGWNQKQI  1 
Q97VD9_SULSO/1-453       (  330) VPQVVFIEPNVAKVGLTALEA  1 
Q02733_YEAST/1-499       (  368) PPNVLYCQPQIGWVGYTEEGL  1 
TYTR_CRIFA/1-491         (  362) VACAVFSIPPMGVCGYVEEDA  1 
Q9HLL9_THEAC/1-451       (  339) VPFTVYTIPQMAYVGILPSQA  1 
Q40R90_DESAC/1-517       (  358) MSAIMFLNPSVATVGLSEEQC  1 
Q46EZ2_METBA/1-450       (  344) IPSAVFTIPVLASVGISVAKD  1 
Q488E0_COLP3/1-489       (  346) PLSVVFTEPQVASVGLSLRQI  1 
Q3SL16_THIDA/1-998       (  876) DCGVTFSRPQAGFVGLSVAQA  1 
Q97VQ4_SULSO/1-409       (  308) IPKVVYTHPTIAYVGSMEGKC  1 
Q5FK23_LACAC/1-443       (  336) VATNAFTYPEIAQVGICEDEM  1 
Q3J9C7_NITOC/1-902       (  780) DCGVIFTRPQAAFVGLSLVQA  1 
Q41QJ2_FERAC/1-451       (  339) VPFTVYTIPNMSFTGITPEKA  1 
Q4CQ18_TRYCR/1-510       (  362) LSTIMFLDQEVAAVGLNEQQC  1 
Q8KB36_CHLTE/1-467       (  351) NTWVLFSEPEIVAAGFTEAQA  1 
Q970W5_SULTO/1-452       (  335) IPTSIFADLEIGVVGSTLEEL  1 
Q3GXU0_9ACTO/1-484       (  346) IPRVTYTQPEVAAVGVGTESP  1 
Q584K1_9TRYP/1-605       (  414) LSTILFLEEEVACVGLNEEQC  1 
Q41EB7_9BACI/1-466       (  337) YPTIIRSLPPIVSIGLTEQTA  1 
Q9JUT5_NEIMA/1-467       (  347) TIGVVFTSPQIGFVGLKYAQV  1 
Q4Q5Z6_LEIMA/1-557       (  393) MSSVAFLTRAVASVGYNESQC  1 
Q8MZR8_ENTHI/1-394       (  303) VHSSVFSIPNIGLVGLISEVA  1 
Q9CJD8_LACLA/1-472       (  354) LPAVAYTTTELATVGETPESV  1 
Q8CMX2_STAES/1-449       (  337) IPSVLYSLPRLSQIGVTVSEA  1 
Q57YU0_9TRYP/1-546       (  391) HSRIVFLDTAVASVGKNEKQC  1 
Q4JBS5_SULAC/1-444       (  325) IPRVLYTDPQIGVIGDINDAV  1 
Q6S4W1_TOXGO/1-607       (  504) IPAACFTSPEIAFIGKVNNVT  1 
Q73UE4_MYCPA/1-492       (  373) VAATVFTRPEIAAVGVPQTMI  1 
Q974G8_SULTO/1-455       (  342) IPVTIYSVPSASYVGIMPSEA  1 
Q97Z19_SULSO/1-446       (  327) IPQVLYTDPQVGIVGNDKEAK  1 
Q72C61_DESVH/1-456       (  342) MPSCIYGHTEVMRAGATVAEL  1 
Q4D2Y5_TRYCR/1-550       (  390) FTRLIFLTIAVASVGMNEKEC  1 
Q96ZF4_SULTO/1-437       (  324) TPQVIYTDPQIGIAGEKDKAV  1 
Q4JCC0_SULAC/1-414       (  311) IVKVIYTKPQIAYVGDTTRGK  1 
Q3PC17_PARDE/1-466       (  340) ASAVYTRPHELATIGLTEEEA  1 
//
ID   PNDRDTASEI; BLOCK
AC   PNDRDTASEI__H;
DE   Pyridine nucleotide disulphide reductase class-I signature
BL   MOTIF 8 width=19 seqs=252
O66945_AQUAE/1-465       (  397) DDETGEILGCHIVGPHAGE  1 
O86924_9SPHN/1-448       (  394) DADTDRILGLHMIGPDAPE  1 
Q46LY3_PROMT/1-453       (  399) DKNNNKVLGCHMIGDNASE  1 
GSHR_ANASP/1-459         (  405) DTKTDKVLGAHMVGENAAE  1 
Q3PC17_PARDE/1-466       (  394) DAQTDKVLGCHIFGPEAGE  1 
Q7V894_PROMM/1-453       (  399) ARNTDRILGCHMVGEHAAE  1 
Q3JAR3_NITOC/1-452       (  392) EKTTDRVVGAHMLGPDAGE  1 
Q7VD20_PROMA/1-453       (  399) EKNSNKVVGCHMLGEHASE  1 
Q6S4W1_TOXGO/1-607       (  544) RKDTGKILGCHMIGIHASD  1 
Q4ARA6_9BURK/1-459       (  400) EDATDRVVGLHMVGPDAGE  1 
Q8DIH9_SYNEL/1-461       (  407) ENNTERVLGAHMVGDNAAE  1 
Q44FK5_CHRSL/1-454       (  395) DDATDRVVGAHMVGDEAGE  1 
Q7V2B4_PROMP/1-459       (  404) NKKNDKVLGCHMFGEAASE  1 
Q3HD86_TRIER/1-447       (  393) ETNTDRILGVHMVGKDAGE  1 
Q7U608_SYNPX/1-455       (  401) ETSTDRVIGCHMVGEHAAE  1 
Q3PT92_NITHA/1-461       (  395) DATTDRVLGCHIVGDGAAE  1 
GSHR_CAEEL/1-503         (  433) RDESQKILGLHFVGPNAAE  1 
GSHR_PSEAE/1-451         (  393) DAHDDRVLGCHMVGAEAGE  1 
Q8G0S5_BRUSU/1-464       (  396) ESKSRKVLGAHIMGPDAGE  1 
Q6NGL7_CORDI/1-463       (  402) DKKTGRLLGAHFIGPQAST  1 
Q5FQ43_GLUOX/1-483       (  418) DAKSKIVLGAHMIGPDAPE  1 
Q5N481_SYNP6/1-446       (  392) ETESDRVLGAHMVGKDAAE  1 
Q6KH64_MYCMO/1-600       (  536) DKETHEILGAHIIGAHATD  1 
Q61QT8_CAEBR/1-515       (  432) RDDTQKVVGLHFVGPNAAE  1 
DLDH2_BACSU/1-474        (  410) DRDTDDILGVHMIGPHVTD  1 
Q4JV40_CORJK/1-456       (  394) DRSTGEILGAHIIGPEASS  1 
Q98PG2_MYCPU/1-627       (  559) DKKYGRILGCHIIGKNSTD  1 
DLDH3_HALMA/1-477        (  411) TKETERVIGAQIVGPEASE  1 
Q7YXM4_APILI/1-485       (  415) RNGDQRVLGMHFIGPNAGE  1 
Q3VDL0_9SPHN/1-448       (  394) NAATDQVVGLHMIGPDAPE  1 
GSHRP_SPIOL/1-489        (  419) DAETDKVLGASMCGPDAAE  1 
Q5LTT4_SILPO/1-452       (  392) SKATRKVLGCHIVAPGAGE  1 
Q3X290_9ACTN/1-548       (  479) EAGTGRLLGAHMVAENAGD  1 
Q3J102_RHOS4/1-452       (  392) SQASRKVLGCHIVAPNAGE  1 
Q82SY8_NITEU/1-600       (  531) DKVSKRILGAGMVGPHAGE  1 
Q6YNQ1_HUMAN/1-647       (  579) TKDNERVVGFHVLGPNAGE  1 
Q4QJG7_LEIMA/1-491       (  418) DQPSGEVLGVHMLGDSAPE  1 
Q3V9B5_9SPHN/1-717       (  638) PPGKDRILGVTIVGEHAGE  1 
Q5V791_HALMA/1-484       (  415) HHETDEIVGVHMVGPRAAD  1 
Q4C8D4_CROWT/1-450       (  396) HQESEKVLGAHMVGDYAAE  1 
Q40PY2_DESAC/1-459       (  397) DRNSRRLLGAHIIGEEASD  1 
Q5N4Z8_SYNP6/1-507       (  429) QPNSDKILGATIVAPHAGE  1 
Q8H6T2_CHLRE/1-533       (  463) TADNERVVGAHYLGPNAGE  1 
Q9A5Z5_CAUCR/1-466       (  400) KQDDERILGVHVVGPDSPE  1 
GSHR_BURCE/1-449         (  392) NGSNDRVVGAHIVGADAAE  1 
Q4UCW3_THEAN/1-604       (  529) CLKDGKIIGMHFVGPNAGE  1 
Q6MPR7_BDEBA/1-473       (  402) DKKTHVLLGVHIVGPEASN  1 
Q72D92_DESVH/1-480       (  398) ARGTQRVLGVQIAGPHAGE  1 
Q46EZ2_METBA/1-450       (  396) DEANDRIMGAHILGPNAEE  1 
Q940F6_ARATH/1-565       (  486) CANTNKVLGVHMCGEDSPE  1 
Q5HKL7_STAEQ/1-450       (  386) DKKYGEVLGAFIVGPHATD  1 
Q6LQB5_PHOPR/1-739       (  637) PKGKDKILGVTIVGNNASE  1 
Q95PT6_LEIDO/1-491       (  418) NESNGEVLGVHMLGDSAPE  1 
TYTR_LEIDO/1-491         (  418) NESNGEVLGVHMLGDSAPE  1 
Q6AQZ1_DESPS/1-716       (  637) VPNKDRILGVTIVGEHAGD  1 
Q8S5T1_ORYSA/1-555       (  477) CATTNKVVGVHMCGEDAPE  1 
Q6N5V7_RHOPA/1-473       (  409) DKKTGQLLGAHMIGAEVTE  1 
Q5NYA2_AZOSE/1-511       (  415) VPGKDRILGVTIVGEHAGD  1 
Q3FRW1_9BURK/1-716       (  637) VPGKDRILGVTIVGEHAGD  1 
Q5DE05_SCHJA/1-615       (  547) ISDNMRVLGLHVLGPNAGE  1 
Q95NM3_TRYCR/1-430       (  393) NHSDGTVLGVHLLGDNAPE  1 
Q26970_TRYCR/1-453       (  410) NHSDGTVLGVHLLGDNAPE  1 
TYTR_TRYCR/1-492         (  418) NHSDGTVLGVHLLGDNAPE  1 
Q71G50_PLAF7/1-617       (  542) KNEDNRVIGFHYVGPNAGE  1 
Q869D6_ECHGR/1-597       (  527) KQDDNRVVGFHVFGPNAGE  1 
Q6FZP3_BARQU/1-463       (  395) DSESRIVVGAHILGENAGE  1 
Q5WWI9_LEGPL/1-714       (  636) TDKKARILGVTIVGPHAGE  1 
Q972Q9_SULTO/1-456       (  387) DKNTKKILGVQMFGKYAAE  1 
Q41FZ8_9BACI/1-473       (  409) DAKTDDLVGVHIVGPKATE  1 
DLDH_HALVO/1-474         (  407) DEESGFVLGAQIVGPEASE  1 
Q8NP23_CORGL/1-465       (  405) DKDTGKLVGAHIIGAQAST  1 
Q3JWZ0_BURP1/1-453       (  392) ARDSQRVVGAHMVGRDAAE  1 
Q8TIX6_METAC/1-450       (  396) DETNDHIVGAHILGPNAEE  1 
Q6AAX8_PROAC/1-466       (  400) DPQTRTLLGAHIIGPQAST  1 
Q3WZX5_9ACTN/1-471       (  407) DAETDLILGMHAIGPHVTE  1 
Q44L18_CHRSL/1-712       (  633) VPGKDRILGATLVGENAGE  1 
Q9S0Y8_CLOBU/1-631       (  562) DAKTLKVLGAHVVAENAGD  1 
Q7USN6_RHOBA/1-451       (  397) DSKTDAILGAHLLGPSAEE  1 
Q7T0L5_XENLA/1-502       (  434) RKHDQRILGLHLTGPNAGE  1 
Q8CU56_STAES/1-504       (  435) EKNTKRVLGVQMVGPEVSS  1 
Q7QFM3_ANOGA/1-529       (  459) REGNQRVLGLHFLGPAAGE  1 
Q73VT8_MYCPA/1-459       (  400) ERTSGRLLGAHIMGPQASS  1 
Q834J0_ENTFA/1-469       (  405) DKKTDDLLGVSMIGPHVTD  1 
TYTR_TRYBB/1-492         (  418) NHSDGTVLGVHLLGDGAPE  1 
Q74DK1_GEOSL/1-505       (  424) KRGTDRIVGATIVARHAGE  1 
Q3GRF8_9GAMM/1-722       (  643) PKGKDKILGVTIVAEHAGD  1 
Q4L9Y9_STAHJ/1-453       (  389) NKQDGKILGGFVVGPHATD  1 
Q67SE4_SYMTH/1-470       (  403) DRQSGLLLGAQMVGPEVSE  1 
TYTR_CRIFA/1-491         (  418) NHADGEVLGVHMLGDSSPE  1 
Q41S64_FERAC/1-460       (  391) SGKDKKILGVHVVAPMAAE  1 
Q9EY67_PSEHA/1-479       (  410) DKSTGKILGAQILAHEGGE  1 
MERA_STAAU/1-547         (  478) NAQTQKLIGAHIVSENAGD  1 
Q5NG97_FRATT/1-453       (  399) TGDNEKIVGCHMIGLNVDE  1 
Q6MTX7_MYCMS/1-595       (  530) EPKYKTILGAHIIGNRATE  1 
Q97C54_THEVO/1-471       (  402) EADTKEIVGVQIVAENAPE  1 
Q970W5_SULTO/1-452       (  389) IGEDNRILGANMIGENATE  1 
Q6SFY9_9BACT/1-584       (  515) DKNTRRLLGAGIVGINAGE  1 
Q3H6D4_9ACTO/1-476       (  407) DADTGRILGLTAVAKDAGE  1 
Q5NN75_ZYMMO/1-448       (  394) DGDSDKVLGLHLIGQDSPE  1 
Q8EVP9_MYCPE/1-463       (  395) SQDCGEILGCHIVGEQASN  1 
Q3J9C7_NITOC/1-902       (  835) DKDSHRIIGVHFLADHADT  1 
Q4N0C2_THEPA/1-499       (  435) STEENKLLGAWMIGPHVSE  1 
Q82L58_STRAW/1-478       (  413) EEGGGQVLGVHLVGPHVSE  1 
TRXR2_DROME/1-516        (  446) VSGDQKILGLHYIGPVAGE  1 
P91884_MUSDO/1-495       (  425) RSGDQKVLGLHYLGPVAGE  1 
Q98C99_RHILO/1-509       (  430) REGSDRILGATVVASHAGE  1 
Q3HDX7_TRIER/1-473       (  392) TKGNGEILGAHLVGISAGE  1 
Q43NY2_SOLUS/1-464       (  400) DEKYGEILGVHIIGPDGFE  1 
Q5CT58_CRYPV/1-526       (  451) KSQGEKVVGFHFVGPNAGE  1 
Q61TH6_CAEBR/1-667       (  598) RNEEEKVVGFHILTPNAGE  1 
TRXR_CAEEL/1-667         (  596) RNEEEKVVGFHILTPNAGE  1 
Q9YBZ2_AERPE/1-461       (  392) DPRTKKVAGVHMMAPQAAE  1 
Q4NBN6_9MICC/1-512       (  443) DADTGRIVGITVVGKDAGD  1 
Q5WF73_BACSK/1-473       (  409) DKDTSDLLGVHIIGTHATD  1 
Q3JDI8_NITOC/1-738       (  637) EPGKDRILGVTIVGKHGGD  1 
Q4NF11_9MICC/1-476       (  408) DRDTGRIVGLTAVAKDAGE  1 
Q6ARJ3_DESPS/1-479       (  415) AKEDGKILGIHIAGAHATD  1 
Q3H166_9ACTO/1-450       (  396) DRATDRVVGAHLLGPEYAE  1 
Q9KBU9_BACHD/1-459       (  395) EPEYEAIVGLTIVGPHATE  1 
P73059_SYNY3/1-518       (  437) VANSDEILGATIVASHAGE  1 
Q41CB3_9BACI/1-475       (  394) ADKRGKLIGAHAIGEQAGE  1 
Q5QYX3_IDILO/1-730       (  651) KPGKDELLGVNIVGPQAGE  1 
Q3NPF0_SHEFR/1-552       (  483) EKKTGRIIGAQILAHEGGE  1 
GSHR_CANGA/1-476         (  422) EGPNEKVVGLHIVGDSSAE  1 
Q40TL2_DESAC/1-454       (  396) DNDSNTICGATIIGEHATE  1 
Q67ME5_SYMTH/1-471       (  407) DAATGDVLGVHLIGPDATN  1 
Q8ZUR5_PYRAE/1-452       (  385) DAESRIILGVHIVGRGVSE  1 
Q83G31_TROWT/1-450       (  385) QHKNKDVLGVHMVGDGVSE  1 
Q5X561_LEGPA/1-474       (  402) CPETNRILGAGIVGVNAGD  1 
Q8P7N2_XANCP/1-456       (  402) VGEEERVVGVHLLGESADE  1 
Q3MAD8_ANAVT/1-509       (  432) KKGSDEIVGATIVATHAGE  1 
Q55SN2_CRYNE/1-479       (  425) TGPDEKVVGLHIIGEGSDE  1 
Q8TQ99_METAC/1-476       (  401) DSLEETILGAHIIGPHASI  1 
Q40PN0_DESAC/1-492       (  411) VPGKDTILGVTIVGAHAGD  1 
GSHR_DEBHA/1-490         (  436) AGEDEKVVGLHIVGDSSAE  1 
Q7NN50_GLOVI/1-507       (  430) KQGSDKILGATLVARHAGE  1 
GSHR_YARLI/1-470         (  416) AGKDEKVVGLHIVGADSAE  1 
Q41QH5_FERAC/1-460       (  391) SGKDKKILGIHVIAPMAAE  1 
Q9HIJ8_THEAC/1-469       (  400) EQGTGRIIGIQIVAENAAD  1 
Q4J868_SULAC/1-454       (  385) NREDMRILGAEIFGKNSAE  1 
Q02733_YEAST/1-499       (  429) DSRDMKILGVHMINDDANE  1 
O01412_ONCVO/1-462       (  400) AGKNEQVVGLHMLGEGCDE  1 
TRXR2_HUMAN/1-524        (  454) REPPQLVLGLHFLGPNAGE  1 
Q3ID80_PSEHT/1-721       (  642) PKGKDKILGVTVVSEHAGD  1 
Q3NS18_SHEFR/1-717       (  638) PKGKDKILGVTVVSEHAGD  1 
Q7NDN4_GLOVI/1-450       (  393) EEPGGRILGAHLLGPFATE  1 
Q9YBC8_AERPE/1-467       (  394) DRSSRAILGFHVAAPHASE  1 
TYTR_TRYCO/1-492         (  418) DHGDGTVVGVHLLGDSSPE  1 
Q5ZY02_LEGPH/1-454       (  400) LGKKEKIIGLHVVGYSADE  1 
Q3GXU0_9ACTO/1-484       (  397) VDRRGRLVGATVVGPRAGE  1 
Q8T137_DICDI/1-465       (  411) LGKEEKVIGLHIIGDGCDE  1 
Q3VGH7_9SPHN/1-479       (  410) DGRTRKLLGAHILAPEGAD  1 
Q76M19_COMAC/1-548       (  479) EEGSGRLIGVQAVAPEAGE  1 
Q6SFX2_9BACT/1-468       (  397) DAKSGKILGMGICGTNAGD  1 
Q5KRV3_CORGL/1-473       (  407) NAETNEILGLTAVAKDAGE  1 
Q5ZTR0_LEGPH/1-711       (  633) TGKKAKILGVSIVGAHAGE  1 
P96104_THIFE/1-978       (  910) DKISHRIVGVHFLADHADT  1 
Q3M7G9_ANAVT/1-458       (  390) DSDTDKILGATLVGYETAE  1 
Q4L6L9_STAHJ/1-474       (  410) NDETNEIIGINMIGPQVTE  1 
Q8G5E0_BIFLO/1-496       (  431) NPDTPRVLGVHMVSQMASD  1 
Q6SKF3_ARTAU/1-480       (  411) NNSTGRIVGITAVGKEAGD  1 
DLDH3_BACSU/1-458        (  394) EPEFGEIVGVSMIGPDVTE  1 
Q9KG96_BACHD/1-473       (  406) DEESHLLLGFHIVGADASN  1 
TRXR1_DROME/1-596        (  526) RHGDQRVYGLHYIGPVAGE  1 
Q3WL66_9RHIZ/1-475       (  397) VGRRGRILGVSILGRGAGE  1 
Q7UEQ0_RHOBA/1-507       (  427) KKGTDKIVGTTIVAKNAGD  1 
Q72JI3_THET2/1-457       (  389) VDEEGTVLGLHVLAHEAGD  1 
Q4PFH3_USTMA/1-1220      ( 1160) VAPGDKVVGLHIVGLGADE  1 
Q9CJD8_LACLA/1-472       (  408) ETKEGALIGAQIVGPGASD  1 
GSHR_NEUCR/1-468         (  414) AGPEEKVVGLHIIGLGSGE  1 
Q40V47_KINRA/1-477       (  411) RQKDGPVVGVHMVGSRMSE  1 
Q47LT0_THEFY/1-460       (  397) RQHTGIVLGGVIVGPRASE  1 
Q92SF1_RHIME/1-473       (  395) VGRRGRVLGAGIAGPGAGE  1 
Q97VD9_SULSO/1-453       (  385) DKKFRNILGVQMFGKYAAE  1 
Q4WRK8_ASPFU/1-472       (  418) VGPEEKVVGLHILGLGVGE  1 
Q86DB5_CAEEL/1-459       (  399) VGKDEKVVGVHVFGVGSDE  1 
Q8KB36_CHLTE/1-467       (  406) NKKNSEIIGVHICMNNASS  1 
DLDH_MYCBO/1-464         (  400) DAKHGELLGGHLVGHDVAE  1 
Q8ILQ2_PLAF7/1-500       (  442) VGKDELIKGLHIIGLNADE  1 
MERA_SHEPU/1-557         (  488) EKATGRLIGAQILAHEGGE  1 
Q8RDF1_THETN/1-461       (  396) STEDGEVVGAWVVGSGASE  1 
Q4CQ18_TRYCR/1-510       (  418) NDREMQVLGVRAIGPHASS  1 
Q83N49_TROWT/1-473       (  407) SRETGTVLGGVVVAPNASD  1 
Q6L2F3_PICTO/1-446       (  377) TDDEDHVLGVQIFAPYAAE  1 
Q3SL16_THIDA/1-998       (  931) DKTTGRIIGVHYLADHTDT  1 
Q41EB7_9BACI/1-466       (  391) DATTSLILGIHMIGEGAIE  1 
Q8A2W9_BACTN/1-447       (  393) LDEQERIIGAHVLGNPASE  1 
Q8Y3G6_RALSO/1-481       (  428) NARSGRVLGAHVMDNAAPE  1 
DLDH_CHLPN/1-461         (  393) HEITQQILGAYVIGPHASS  1 
Q9RKH2_STRCO/1-505       (  424) LGPRGKIVGATVVSPRAGE  1 
Q57YU0_9TRYP/1-546       (  447) NDSKKTLLGVHVVGWSAST  1 
Q9NL96_PHYPO/1-452       (  398) LLPEEKVLGLHVIGRGADE  1 
Q6MEX4_PARUW/1-469       (  397) EEKSGQILGAQVVGYEASV  1 
Q3RZ78_RALME/1-493       (  441) NARSGRVLGAHLMDNAAPE  1 
Q8PGF8_XANAC/1-607       (  537) DEQTHRVIGGAIVGVHAGD  1 
DLDH_VIBCH/1-475         (  402) DKETHRVIGGAIVGTNGGE  1 
Q5QVY6_IDILO/1-450       (  396) HGKEEKVVGIHGIGEGMDE  1 
Q4Y2L4_PLACH/1-569       (  506) NKNTKQLLGVFIVGNYASI  1 
DLDH1_BACSU/1-470        (  404) RKEDGLVIGAQIAGASASD  1 
GSHR_STRTR/1-450         (  396) LGEDEKIIGLHGIGYGVDE  1 
Q4Q5Z6_LEIMA/1-557       (  449) DDPERRILGVRALGMNAST  1 
MERA_STRLI/1-474         (  405) ERGTGKLLAAHVLAEGAGD  1 
Q418Q7_KINRA/1-554       (  491) DRRRDVLLGAHAVGEEAVE  1 
Q82Z09_ENTFA/1-449       (  395) VGKEEKIVGLHGIGIGVDE  1 
Q3IYZ3_RHOS4/1-470       (  390) MVARGRPVGVSIVAPHAGE  1 
Q6AGN5_LEIXX/1-478       (  417) RTGSGTVIGGVIVAPRASE  1 
Q97RM0_STRPN/1-448       (  394) AGSEEKVVGLHGIGYGVDE  1 
Q82I18_STRAW/1-475       (  409) RPGTGIVVGGVVVAPRASE  1 
Q92LT6_RHIME/1-464       (  400) RADNHLVLGIQAVGHGVSE  1 
Q41VL6_DESHA/1-461       (  396) ADEEGVVIGASIMGPQASS  1 
Q47UA0_COLP3/1-454       (  401) AGKEEKVVGLHSIGFGSDE  1 
GSHR_MOUSE/1-500         (  446) ANKEEKVVGIHMQGIGCDE  1 
Q5LW03_SILPO/1-472       (  392) MVVRGRPVGVTIVGHQAGE  1 
Q3V997_9SPHN/1-475       (  406) DAGSDLLLGGQIIAPEGAD  1 
Q4EIP2_LISMO/1-446       (  392) DRESGQIKGAHFLSEEADY  1 
Q8MZR8_ENTHI/1-394       (  352) NHSFIRILGVHNLGLGAPE  1 
O43998_TOXGO/1-484       (  420) KSQMLKVVGLHVVGMGADE  1 
Q98RI8_MYCPU/1-455       (  395) NKDTKQVLGASIILENSSL  1 
Q93JZ9_9MOLU/1-431       (  390) NKKTFEILGATIFLDEASL  1 
Q9RD26_STRCO/1-477       (  417) DLEDEIVRGVTFVGPGVGE  1 
Q9JUT5_NEIMA/1-467       (  404) EKATGRFIGAEIVGPAAEH  1 
Q3QUE3_9RHOB/1-471       (  391) MVVKGRPVGATIAGPQAGE  1 
Q97VQ4_SULSO/1-409       (  352) CIKDDKIVGAQAFMKDAEE  1 
Q9HLL9_THEAC/1-451       (  393) TDKRMKVIGGYVIGNDAGN  1 
Q8DYU8_STRA5/1-449       (  395) LGKEEKVIGLHGVGYGIDE  1 
Q746U4_GEOSL/1-468       (  399) ERATGRLLGAHLACHRGAE  1 
Q8FCK8_ECOL6/1-450       (  396) VGPEEKIVGIHGIGFGMDE  1 
Q488E0_COLP3/1-489       (  406) DRTSGEFLGAEMFGPAAEH  1 
DLDH_MYCGE/1-457         (  394) NPKTGAILGGCIIASTASD  1 
Q4D2Y5_TRYCR/1-550       (  446) NDSKKTLLGVRALGMNAST  1 
Q74A03_GEOSL/1-452       (  394) EEDTSQIAGAIIIGEGATE  1 
Q41QJ2_FERAC/1-451       (  393) FDEDMKIIGGYVIGNDAGN  1 
GSHR_SCHPO/1-464         (  410) AGPLQKVVGLHLVGDFSAE  1 
Q4AL96_9CHLB/1-494       (  404) AGFDGRIFGVDILGVHAGE  1 
Q9F3U5_9PROT/1-548       (  479) EKVSGRLIGPQILAHEGGE  1 
Q73UE4_MYCPA/1-492       (  428) RKSTGVVIGGVVVAPIASE  1 
Q8CMX2_STAES/1-449       (  390) LDSHKRLVGAEIYGNDAGD  1 
Q4KDP5_PSEF5/1-463       (  399) RSDNHLIVGWQAVGVGVSE  1 
Q974G8_SULTO/1-455       (  397) EKGSLRLIGAWMVGVHSQY  1 
Q6MT66_MYCMS/1-452       (  390) SKQTEEILGCFMMIENANI  1 
Q4JCC0_SULAC/1-414       (  356) CVEDDKVIGAVAFSERAEE  1 
Q584K1_9TRYP/1-605       (  470) NDRQKLLLGVRAVGAHAGS  1 
Q703W6_THETE/1-482       (  423) ERESQRIIGGSVYGEAASM  1 
Q40R90_DESAC/1-517       (  414) DDAEMKILGMRSAGPQVSN  1 
Q4A9B5_MYCHJ/1-454       (  390) HSKTFEILGCNIFLEEASL  1 
Q8ZUT2_PYRAE/1-467       (  398) SVKRGKIAGALVVAPEAEE  1 
Q96ZF4_SULTO/1-437       (  371) IDKNGTIVYSEIIGDNAEE  1 
Q7NB01_MYCGA/1-467       (  401) GKKYGEILGCVLIASTASD  1 
Q3VYR4_9ACTO/1-499       (  440) DTARRVLVGATFVGHDTQE  1 
Q4JBS5_SULAC/1-444       (  372) INEKNEIVFGEVIGEKAEE  1 
Q97Z19_SULSO/1-446       (  374) INERNEIVFGEVIGDKAEE  1 
Q72C61_DESVH/1-456       (  395) LWVEGQVRGISAVGHGVSH  1 
//
ID   PNDRDTASEI; BLOCK
AC   PNDRDTASEI__I;
DE   Pyridine nucleotide disulphide reductase class-I signature
BL   MOTIF 9 width=21 seqs=195
Q47UA0_COLP3/1-454       (  430) MGATKADFDNTIAIHPTSAEE  1 
GSHR_MOUSE/1-500         (  475) MGATKADFDNTVAIHPTSSEE  1 
Q5NG97_FRATT/1-453       (  428) MGATKRDFDDTIAIHPTSSEE  1 
GSHR_NEUCR/1-468         (  443) MGATKADFDNCVAIHPTSAEE  1 
GSHR_CANGA/1-476         (  451) MGATKADFDNCVAIHPTSAEE  1 
Q3J102_RHOS4/1-452       (  421) MGATKEDFDRTVAVHPTMAEE  1 
Q8FCK8_ECOL6/1-450       (  425) MGATKKDFDNTVAIHPTAAEE  1 
Q8P7N2_XANCP/1-456       (  431) MGATKRDFDETVAIHPTSSEE  1 
Q4WRK8_ASPFU/1-472       (  447) MGATKKDFDSCVAIHPTSAEE  1 
GSHR_DEBHA/1-490         (  465) MGATKKDFDSCVAIHPTSAEE  1 
GSHR_SCHPO/1-464         (  439) MGATKSDFDSCVAIHPTSAEE  1 
O01412_ONCVO/1-462       (  429) MGATKKDFDNTVAIHPTGAEE  1 
Q5ZY02_LEGPH/1-454       (  429) MGACKKDFDNTIAIHPTSAEE  1 
Q86DB5_CAEEL/1-459       (  428) MGATKKQFDQTVAIHPTSAEE  1 
Q55SN2_CRYNE/1-479       (  454) MGATKEDFDACVAIHPTSSEE  1 
Q82Z09_ENTFA/1-449       (  424) MGATKADFDNTVAIHPTGSEE  1 
GSHR_STRTR/1-450         (  425) MGATKADFDNTVAIHPTGSEE  1 
Q5DE05_SCHJA/1-615       (  576) MGATKEDFDRTIGIHPTCSET  1 
Q8T137_DICDI/1-465       (  440) MGCTKWDLDNTCAIHPTSAEE  1 
GSHR_YARLI/1-470         (  445) MGATKADFDNVVAIHPTSAEE  1 
Q5N481_SYNP6/1-446       (  421) MGATKADFDATMALHPTSAEE  1 
Q8DYU8_STRA5/1-449       (  424) MGATKADFDDTVAIHPTGSEE  1 
Q7V894_PROMM/1-453       (  428) MGATKADFDRTMALHPTVSEE  1 
Q97RM0_STRPN/1-448       (  423) MGATKADFDATVAIHPTASEE  1 
Q4C8D4_CROWT/1-450       (  425) MGAKKSDFDATVGIHPTSAEE  1 
GSHR_ANASP/1-459         (  434) MGATKKDFDATVGIHPSSAEE  1 
Q3HD86_TRIER/1-447       (  422) MGATKADFDRTIGIHPSTAEE  1 
Q5QVY6_IDILO/1-450       (  425) MGATKADLDSTVALHPTSAEE  1 
Q9NL96_PHYPO/1-452       (  427) MGATKKDFDECVAIHPTSGEE  1 
Q8ILQ2_PLAF7/1-500       (  471) MNATKKDFDETIPIHPTAAEE  1 
Q8S5T1_ORYSA/1-555       (  506) AGLTKQDFDATIGIHPTSAEE  1 
Q4PFH3_USTMA/1-1220      ( 1189) MGATVKDFQDTCAIHPTSAEE  1 
Q5LTT4_SILPO/1-452       (  421) MGATKEDFDRTVAVHPVMAEE  1 
TYTR_CRIFA/1-491         (  447) MGAKISDFYNTIGVHPTSAEE  1 
Q3PC17_PARDE/1-466       (  423) MGATKADFDAAIAVHPTLAEE  1 
Q7U608_SYNPX/1-455       (  430) MGATKADFDRTMALHPSVSEE  1 
Q4QJG7_LEIMA/1-491       (  447) MGAKISDFHNTIGVHPTSAEE  1 
DLDH_HALVO/1-474         (  436) MGATLEDVASTIHTHPTLAEA  1 
TYTR_LEIDO/1-491         (  447) MGAKISDFHSTIGVHPTSAEE  1 
Q46LY3_PROMT/1-453       (  428) LGAKKSDFDNTMALHPTIAEE  1 
Q8H6T2_CHLRE/1-533       (  492) ANATKADFDDCIGIHPTVAEE  1 
Q7VD20_PROMA/1-453       (  428) MGATKLDFDQTMALHPTISEE  1 
Q8DIH9_SYNEL/1-461       (  436) MGATKKDFDATLGIHPSTAEE  1 
Q3PT92_NITHA/1-461       (  424) MKATKADFDATMALHPTAAEE  1 
Q44FK5_CHRSL/1-454       (  424) AGLTKTDFDATVGIHPTSAEE  1 
Q3JWZ0_BURP1/1-453       (  421) AGATKAQFDETVGIHPTAAEE  1 
Q869D6_ECHGR/1-597       (  556) LGARKEDFDRTIGIHPTCSET  1 
Q9YBC8_AERPE/1-467       (  423) MGATLEDLALTIHPHPSVSEA  1 
Q5FQ43_GLUOX/1-483       (  447) AKLTKRDFDRTIGLHPTSAEE  1 
Q940F6_ARATH/1-565       (  515) AGLTKADFDATVGVHPTAAEE  1 
Q3VDL0_9SPHN/1-448       (  423) AGLTKADFDATVALHPSMAEE  1 
TYTR_TRYCR/1-492         (  447) LNAKISDFYNTIGVHPTSAEE  1 
TYTR_TRYCO/1-492         (  447) LNAKISDFYNTIGVHPTSAEE  1 
TYTR_TRYBB/1-492         (  447) LNAKISDFYNTIGVHPTSAEE  1 
GSHRP_SPIOL/1-489        (  448) FGATKAQFDSTVGIHPSAAEE  1 
DLDH3_HALMA/1-477        (  440) MGAKLEDIGSTVHTHPTLSEA  1 
Q5CT58_CRYPV/1-526       (  480) LGATKKDFDDMIGIHPTDAEV  1 
Q4ARA6_9BURK/1-459       (  429) AGATKAVFDSTIGIHPTAAEE  1 
Q8G0S5_BRUSU/1-464       (  425) AGATKDDFDRTMAVHPTATEE  1 
GSHR_PSEAE/1-451         (  422) AGATKQAFDETIGIHPTAAEE  1 
GSHR_BURCE/1-449         (  421) ARATKADFDATLGVHPTLAEE  1 
Q9A5Z5_CAUCR/1-466       (  429) MGVTKPQWDSTCAVHPTLAEE  1 
Q82SY8_NITEU/1-600       (  560) MGADMQDIGLTIHPHPTLSET  1 
Q3JAR3_NITOC/1-452       (  421) AGATKSTFDSTLGIHPTAAEE  1 
Q92LT6_RHIME/1-464       (  429) MGARLEDIAGTIHAHPTQSEA  1 
O86924_9SPHN/1-448       (  423) AGLSKAAFDETIALHPTMAEE  1 
Q6SFX2_9BACT/1-468       (  426) MGCDMSDIALTIHAHPTLSET  1 
Q95PT6_LEIDO/1-491       (  447) MGAKISGFHSTIGVHPTSAEE  1 
Q4UCW3_THEAN/1-604       (  558) LNAKKSDLDKTVGIHPTDAES  1 
Q7V2B4_PROMP/1-459       (  433) TGITKKDFDTTMALHPTISEE  1 
Q8PGF8_XANAC/1-607       (  566) MGAEAEDIGHTIHAHPTLSES  1 
Q6YNQ1_HUMAN/1-647       (  608) CGLTKKQLDSTIGIHPVCAEV  1 
Q6SFY9_9BACT/1-584       (  544) MGTDMEDISLTIHPHPTLSET  1 
Q71G50_PLAF7/1-617       (  571) LKVKKKDFDNCIGIHPTDAES  1 
Q4KDP5_PSEF5/1-463       (  428) MGARLEDIGGTIHAHPTLGEA  1 
Q41QH5_FERAC/1-460       (  420) NGLTYDDLIDTIHVFPTVAES  1 
Q7T0L5_XENLA/1-502       (  463) CGATYPQLMCTVGIHPTCAEE  1 
Q5V791_HALMA/1-484       (  444) FGLTVDDIIDTVHPFPTFSEA  1 
Q5X561_LEGPA/1-474       (  431) MCCDVEDIALTIHPHPTLSET  1 
Q6MPR7_BDEBA/1-473       (  431) MGARIEDLALSIHPHPTLGET  1 
TRXR2_HUMAN/1-524        (  483) CGASYAQVMRTVGIHPTCSEE  1 
Q9KG96_BACHD/1-473       (  435) LGARVEDVALTVHPHPTFSEG  1 
Q7QFM3_ANOGA/1-529       (  488) CGLTMQVLRNTVGIHPTVAEE  1 
Q6FZP3_BARQU/1-463       (  424) GKLTKDIFDETMAVHPTMAEE  1 
DLDH2_BACSU/1-474        (  439) LDATPWEVGQTIHPHPTLSEA  1 
Q972Q9_SULTO/1-456       (  416) LRATIDDIIDTVHVFPTMAES  1 
Q6MTX7_MYCMS/1-595       (  559) CEGTITEIANTIHPHPTMSEA  1 
Q8ZUR5_PYRAE/1-452       (  414) FYATVDDLALTIHPHPTLSEL  1 
TRXR1_DROME/1-596        (  555) SGLTINTLINTVGIHPTTAEE  1 
Q4J868_SULAC/1-454       (  414) FRATIYDIIDTIHVFPTMSES  1 
TRXR2_DROME/1-516        (  475) TGLTVKTLLNTVGIHPTTAEE  1 
Q6ARJ3_DESPS/1-479       (  444) NGITAKQLTKTIHAHPTLAEI  1 
Q61TH6_CAEBR/1-667       (  627) LAAKKADFDRLIGIHPTVAES  1 
DLDH_VIBCH/1-475         (  431) MGCDAEDIALTIHAHPTLHES  1 
P91884_MUSDO/1-495       (  454) SGLTMKILLNTVGIHPTTAEE  1 
Q67SE4_SYMTH/1-470       (  432) MGAQMEDVALTPHYHPTLSEG  1 
Q5NN75_ZYMMO/1-448       (  423) AGLTKQAFNDTVALHPSSAEE  1 
Q97VD9_SULSO/1-453       (  414) FRATIDDLIDTIHVFPTMGES  1 
GSHR_CAEEL/1-503         (  462) VGISMSDLQNTIAIHPCSSEE  1 
Q7YXM4_APILI/1-485       (  444) CNLTFPKLKDTVGIHPTVAEE  1 
DLDH1_BACSU/1-470        (  433) GGMTAEDIAMTIHAHPTLGEI  1 
TRXR_CAEEL/1-667         (  625) LAAKKADFDRLIGIHPTVAEN  1 
Q5NYA2_AZOSE/1-511       (  444) HGLGLNKILGTIHIYPTLAEA  1 
Q9CJD8_LACLA/1-472       (  437) NGLTSKDISLTIQPHPTLGEA  1 
DLDH_CHLPN/1-461         (  422) NELTLPCIYETVHAHPTLSEV  1 
Q6MEX4_PARUW/1-469       (  426) NELTVECVAETIHAHPTLPEA  1 
Q98RI8_MYCPU/1-455       (  424) NDLTIYDLAKSPHVHPTLAEA  1 
DLDH_MYCBO/1-464         (  429) WDLTASELARNVHTHPTMSEA  1 
Q67ME5_SYMTH/1-471       (  436) LNASAWELGQVIHPHPTLAEI  1 
Q83G31_TROWT/1-450       (  414) WEANPSDVASLIHPHPTQAEA  1 
Q6AQZ1_DESPS/1-716       (  666) HGLGLNKILSTIHTYPTLAEA  1 
Q40PN0_DESAC/1-492       (  440) NGLGLKKILATIHVYPTLAEG  1 
Q8Y3G6_RALSO/1-481       (  457) MGVRLKHLRSTVGLHPTVAEE  1 
Q3JDI8_NITOC/1-738       (  666) HGLGLSKILGTIHAYPTWAEA  1 
Q6S4W1_TOXGO/1-607       (  573) NDISVKDLAFTVHTHPTLSEV  1 
Q9YBZ2_AERPE/1-461       (  421) AGMTVDDVIDTIHIFPSISEG  1 
Q4Y2L4_PLACH/1-569       (  535) HNLTIYDLAYMVHSHPTVSEV  1 
Q82L58_STRAW/1-478       (  442) WDAQPSDVARHIHAHPTLSEA  1 
Q61QT8_CAEBR/1-515       (  461) VGISISDLQLTVAIHPCSSEE  1 
Q3FRW1_9BURK/1-716       (  666) HGLGLNKILGTIHTYPTLAEA  1 
DLDH_MYCGE/1-457         (  423) NNLTVFDIANSISPHPTMNEM  1 
Q7NB01_MYCGA/1-467       (  430) NELTVFELEQAIHPHPTIAEI  1 
Q8EVP9_MYCPE/1-463       (  424) NESTIYTLSQTIHPHPTYAEI  1 
Q3GRF8_9GAMM/1-722       (  672) HNLGLNKILGTIHIYPTWAEG  1 
Q8CU56_STAES/1-504       (  464) AGANAEDLSLTIHAHPTLPEP  1 
Q96ZF4_SULTO/1-437       (  400) KRVTIRDLAFTIFIHPSLSEI  1 
Q41S64_FERAC/1-460       (  420) NGLTYDNLINAMHVFPTVAES  1 
Q9RKH2_STRCO/1-505       (  453) LGWTPSDYARTVHPYPTYADG  1 
Q6KH64_MYCMO/1-600       (  565) LETTVHEIANAIHPHPTFSEI  1 
Q3ID80_PSEHT/1-721       (  671) HGLGLNKILGTIHSYPTWAEG  1 
Q3NS18_SHEFR/1-717       (  667) HGLGLNKILGTIHSYPTWAEG  1 
Q5WF73_BACSK/1-473       (  438) LDAADFELAETVHPHPTLAEA  1 
O43998_TOXGO/1-484       (  450) GRELKADFDNCVAVHPTAAEE  1 
Q3V9B5_9SPHN/1-717       (  667) HGLGLGKILGTIHTYPTMAEA  1 
P96104_THIFE/1-978       (  939) AGLTLEQVAGAIHPHPTQTEL  1 
Q9S0Y8_CLOBU/1-631       (  591) FGLTVGDLRETMAPYLTMAEG  1 
Q6L2F3_PICTO/1-446       (  406) NHGTYKDFIEAMHVFPTVSES  1 
Q8KB36_CHLTE/1-467       (  435) NRLILKNVAETIHPHPTLTEA  1 
Q3M7G9_ANAVT/1-458       (  419) AGATWQLLERSVHIHPTYGEA  1 
Q6N5V7_RHOPA/1-473       (  438) LETTEEELMHTVFPHPTLSEM  1 
Q43NY2_SOLUS/1-464       (  429) AEATVDVMMQTIHAHPTLYEA  1 
Q9KBU9_BACHD/1-459       (  424) NELTLDSLESFIAAHPTVSEA  1 
Q41FZ8_9BACI/1-473       (  438) LNATAWEVGQLVHPHPALSEA  1 
Q92SF1_RHIME/1-473       (  424) NRLTLRHFQTYVAPYPTLSEI  1 
Q72JI3_THET2/1-457       (  418) YGLGYRDLIDTFHPYLTLAEG  1 
MERA_STAAU/1-547         (  507) FGLTIEDLTDSFAPYLTMAEG  1 
Q3X290_9ACTN/1-548       (  508) FGLTVSDLAENFAPYLTMSEG  1 
Q40V47_KINRA/1-477       (  440) WEAYPDDVASLVHTHPTQNEA  1 
Q5QYX3_IDILO/1-730       (  680) YGIGLNKILGTIHSYPTLAEA  1 
Q02733_YEAST/1-499       (  458) LGLTAHDVCKVPFPHPSLSES  1 
Q3VGH7_9SPHN/1-479       (  439) CGLTIDDLAEMIFPYLTTVEG  1 
Q9HIJ8_THEAC/1-469       (  429) AGMTVGDVIDTPHVFPTVNEG  1 
Q4N0C2_THEPA/1-499       (  464) YGASSEDVTRMCFAHPSLSEA  1 
Q4AL96_9CHLB/1-494       (  433) NGVTLRQMSDTIHPYPTYALG  1 
Q4L9Y9_STAHJ/1-453       (  418) SGGTLNDISRIIQPHPSLSEV  1 
Q8A2W9_BACTN/1-447       (  422) LGLTAAAWKKVVFPHPTVGEI  1 
Q746U4_GEOSL/1-468       (  428) LKATFEDLANALHVYPSIGEG  1 
Q4A9B5_MYCHJ/1-454       (  419) QKLTIFDLQKMAYTHPSLSEA  1 
Q3RZ78_RALME/1-493       (  470) LGVKDAHLKTTMPLHPTVAEE  1 
Q41QJ2_FERAC/1-451       (  422) KGLTARDFAELPHQHPMTFEG  1 
Q3V997_9SPHN/1-475       (  435) HGMTVAELGETIFPYLTTVEA  1 
Q970W5_SULTO/1-452       (  418) LSLKIDDLYKVQFSHPTVSEI  1 
Q8RDF1_THETN/1-461       (  425) SGAKAEELKDVVYAHPTKSET  1 
Q3WZX5_9ACTN/1-471       (  436) VEGTPEEIGMAVHAHPSLAEI  1 
Q6MT66_MYCMS/1-452       (  419) QKLSFSTLQKTVYTHPTIGEA  1 
Q9HLL9_THEAC/1-451       (  422) KGLSLRDLAEMAHQHPMTFEG  1 
Q8ZUT2_PYRAE/1-467       (  427) LGLTVEDLIEWLPSFPSYGEA  1 
Q974G8_SULTO/1-455       (  426) HGLTAKQLASFADQHPSTNEI  1 
Q72C61_DESVH/1-456       (  424) QRWRWEDVHGIIFAHPTLDEA  1 
Q47LT0_THEFY/1-460       (  426) QRLTVDDVAHTFAVYPSLSGS  1 
Q4L6L9_STAHJ/1-474       (  439) MNGSAIELGLTTHAHPSISEV  1 
Q97C54_THEVO/1-471       (  431) KRFKTDDLINTVHVFPTENEG  1 
Q834J0_ENTFA/1-469       (  434) LDAAPIEIGEAIHAHPTMTEV  1 
Q40PY2_DESAC/1-459       (  426) QQVTVEDLLQMIYIHPALPEL  1 
Q5WWI9_LEGPL/1-714       (  665) EKKTLRSFTDVIVPYPTLSEI  1 
DLDH3_BACSU/1-458        (  423) GEMTADMAEHFIAAHPTLSET  1 
Q5ZTR0_LEGPH/1-711       (  662) ERKSLRTFTDAIAAYPTFSEI  1 
Q3H166_9ACTO/1-450       (  425) LGLTTRQLKSTTAAYPTVGSD  1 
Q7USN6_RHOBA/1-451       (  426) FNLTATDMKSTLFAFPTFASD  1 
Q41EB7_9BACI/1-466       (  420) LHAKEEDVRFPVMPHPSRNEA  1 
Q8TQ99_METAC/1-476       (  431) PSRSAKPIIRSMDIHPSLSEV  1 
Q3MAD8_ANAVT/1-509       (  240) HLLNKEDNDAAQVVQQTLIKE  1 
Q4JV40_CORJK/1-456       (  216) TTQAKQQWTNHLGCNITAAEE  1 
Q4EIP2_LISMO/1-446       (  200) EPLKKFDPDFVAALVSNMKEE  1 
O66945_AQUAE/1-465       (  313) MLAHKSMYEGKIAVSHILGER  1 
Q44L18_CHRSL/1-712       (  306) AGVPRIDFGEVMGHVRRVIEE  1 
Q9JUT5_NEIMA/1-467       (   87) MQRVKSERDRFVGFVVADVEE  1 
Q8CMX2_STAES/1-449       (  111) MGKGKLVDAHTIEVNNTTLQS  1 
Q46EZ2_METBA/1-450       (  215) MKASKAAGIKILTNKPVISVE  1 
Q8MZR8_ENTHI/1-394       (  193) IQSYTKDFPNKVSLNTDGSES  1 
Q4JBS5_SULAC/1-444       (  234) VETNKGNFEGEVVVYATGREP  1 
Q5KRV3_CORGL/1-473       (  212) RLASKEEPEVSKALQEVFADE  1 
Q8NP23_CORGL/1-465       (  228) LELSKKRFDVRLSTAVTAVHN  1 
Q3H6D4_9ACTO/1-476       (  211) RLASREEPEASSTLQQVFADE  1 
Q3GXU0_9ACTO/1-484       (   91) LGHVRGAIDHIAPIDSPQALE  1 
//
