# Supplementary material for: Linear array of conserved sequence motifs to discriminate protein subfamilies: study on pyridine nucleotide-disulfide reductases
Source: BMC Bioinformatics. 2007 Mar 16;8:96. doi: 10.1186/1471-2105-8-96 (PMC1847454; doi:10.1186/1471-2105-8-96)
Supplement: Additional file 2 — BLOCKS' representations of the PNDR class II fingerprint [file 1471-2105-8-96-S2.bloc]

ID   PNDRDTASEII; BLOCK
AC   PNDRDTASEII__A;
DE   Pyridine nucleotide disulphide reductase class-II signature
BL   MOTIF 1 width=21 seqs=154
Q9CIL8_LACLA/1-509       (  209) YDVLVVGGGPAGASAAIYAAR  1 
Q41DB1_9BACI/1-509       (  209) YDVLVVGGGPAGASAAIYAAR  1 
Q81IL0_BACCR/1-508       (  209) YDVLVVGGGPAGASAAIYAAR  1 
Q8D6M6_VIBVU/1-522       (  213) YDVLVVGGGPAGAAAAIYAAR  1 
Q5KWS7_GEOKA/1-509       (  209) FDVLVIGGGPAGATAAIYAAR  1 
Q3JZ52_STRA1/1-510       (  209) YDVLVIGGGPAGNSAAIYAAR  1 
Q8K5M3_STRP3/1-510       (  209) YDVLVIGGGPAGNSAAIYAAR  1 
Q3Z4I7_SHISS/1-531       (  223) YDVLIVGSGPAGAAAAIYSAR  1 
AHPF_ECOLI/1-521         (  213) YDVLIVGSGPAGAAAAIYSAR  1 
Q3KC40_PSEPF/1-520       (  212) FDVLVVGGGPAGASAAIYAAR  1 
O50134_PYRHO/1-336       (   24) WDVIIIGAGPAGYTAAIYAAR  1 
Q3XDD5_METFL/1-518       (  213) FDVLIVGGGPAGASAAIYSAR  1 
Q8XT69_RALSO/1-524       (  213) YDVLIVGGGPAGAAAAVYAAR  1 
Q3I6J8_AZOBR/1-527       (  212) FDVLVIGGGPAGAAAAIYAAR  1 
Q3P6Q0_9GAMM/1-531       (  211) FDVLVVGGGPAGAAAAIYAAR  1 
Q47A84_DECAR/1-521       (  212) FDVLVVGGGPAGAAAAIYAAR  1 
Q9I6Z2_PSEAE/1-521       (  212) FDVLVVGGGPAGAAAAIYAAR  1 
AHPF_PSEPK/1-520         (  212) FDVLVVGGGPAGAAAAIYAAR  1 
Q3X5C7_9ACTN/1-332       (    5) YDVVVVGSGPAGYTAALYAAR  1 
Q3IDA7_PSEHT/1-523       (  213) FDVLVIGGGPAGASAAIYSAR  1 
O66266_STRMU/1-510       (  209) FDVLVIGGGPAGNSAAIYAAR  1 
DHNA_BACSU/1-509         (  209) FDVLVVGGGPAGASAAIYTAR  1 
Q6MS43_MYCMS/1-310       (    9) YDVIIVGSGPAGLTSAIYTAR  1 
Q6D060_ERWCT/1-526       (  219) YDVLIIGSGPAGAAAAVYSAR  1 
Q4AVK6_9BURK/1-523       (  213) FDVLIVGGGPAGAAAAVYAAR  1 
Q63N07_BURPS/1-535       (  213) FDMLIVGGGPAGAAAAIYAAR  1 
Q3JGV8_BURP1/1-622       (  300) FDMLIVGGGPAGAAAAIYAAR  1 
Q4AMC4_9CHLB/1-313       (    6) CDVLIIGGGPAGASAAIYTAR  1 
Q06369_9BACI/1-509       (  209) FDVLVIGGGPAGASSAIYAAR  1 
Q6A6A7_PROAC/1-568       (  262) YDVLVVGAGPAGAAAAVYAAR  1 
Q5GWM1_XANOR/1-548       (  231) FDVLVVGGGPAGAAAAVYAAR  1 
TRXB_AQUAE/1-323         (   13) YDVIIIGAGPAGTTAAIYTAR  1 
DHNA_BACYN/1-519         (  209) FDVLVVGGGPAGASSAIYAAR  1 
Q47K81_THEFY/1-310       (    5) RNVIIIGSGPAGYTAAIYAAR  1 
O28718_ARCFU/1-300       (    2) YDVAIIGGGPAGLTAALYSAR  1 
Q93ZQ1_ARATH/1-529       (   84) ENVVIIGSGPAGYTAAIYAAR  1 
Q8DHM2_SYNEL/1-453       (    7) ENVVIIGSGPAGYTAAIYAAR  1 
Q6FCV0_ACIAD/1-519       (  212) FDVLVVGAGPAGGTAAIYAAR  1 
Q6FA70_ACIAD/1-534       (  227) FDVLVVGAGPAGGTAAIYAAR  1 
Q3XZP0_ENTFC/1-509       (  208) YDVLVIGGGPAASSAAIYAAR  1 
Q5N3M9_SYNP6/1-459       (    5) ENVVIIGSGPAGLTAAIYAAR  1 
Q3RHJ1_XYLFA/1-531       (  214) FDVLVVGAGPAGAAAAVYAAR  1 
Q48JF3_PSE14/1-520       (  212) FDVLVVGGGPAGSAAAVYAAR  1 
AHPF_XANCH/1-530         (  213) FDVLVVGGGPAGSAAAVYAAR  1 
Q3Z913_DEHE1/1-306       (    6) YDVIIIGGGPAGLTAALYTGR  1 
Q6KIA6_MYCMO/1-311       (    7) YDVIIIGGGPAAMSAAIYASR  1 
Q3NU16_SHEFR/1-521       (  211) FDMLVVGGGPAGAAAAIYSAR  1 
Q8TV39_METKA/1-299       (    5) YDVIVIGAGPAGLSAAIHAAR  1 
Q47V12_COLP3/1-523       (  217) YDFLVVGGGPAGAAAAIYAAR  1 
Q3VA35_9SPHN/1-520       (  214) FDVLVVGGGPGGAAAAIYAAR  1 
Q5FUM1_GLUOX/1-324       (    7) TDLLVVGAGPAGYTAAIYAAR  1 
Q8EI88_SHEON/1-527       (  211) YEVLVVGGGPAGAAAAIYAAR  1 
Q44WC4_9BURK/1-533       (  213) FDTLIVGGGPAGAAAAIYSAR  1 
Q7V0V2_PROMP/1-458       (   11) ENLVIIGSGPAGYTAAIYAAR  1 
Q7VB53_PROMA/1-452       (    4) ENLVIIGSGPAGYTAAIYAAR  1 
Q46JS9_PROMT/1-458       (   11) ENLVIIGSGPAGYTAAIYAAR  1 
Q3M452_ANAVT/1-456       (    7) ENLVIIGSGPAGYTAAIYAAR  1 
Q44RD8_CHLLI/1-313       (    6) YDVIIIGGGPAGSSAALYTSR  1 
Q7MWJ1_PORGI/1-515       (  213) FDLLVVGGGPAGSAAAIYSAR  1 
Q6MK91_BDEBA/1-521       (  218) FDVLVIGGGPAGASAAIYTVR  1 
Q7P7X3_FUSNV/1-307       (    5) YDVVIVGAGPAGLTAGIYAGR  1 
Q4CE86_CLOTM/1-509       (  209) FDVLVIGGGPAGVSSAIYAAR  1 
Q4L375_STAHJ/1-507       (  206) YDVLIIGGGPASGSAAIYTAR  1 
Q4FPI8_PELUB/1-314       (    9) TKVLIIGSGPAGYTAAVYAAR  1 
TRXB_RICCN/1-310         (    5) TKVLIIGSGPAGLSAAIYTAR  1 
AHPF_STAES/1-507         (  206) YDVLIVGGGPASGSAAIYTAR  1 
AHPF_STAAM/1-507         (  206) YDVLIVGGGPASGSAAIYTAR  1 
Q8YUX7_ANASP/1-328       (    3) EDLVIIGSGPAGYTAAIYAGR  1 
Q9A4B7_CAUCR/1-527       (  212) FEVLVVGGGPAGAAAAIYAAR  1 
Q467Z6_METBA/1-309       (    2) YDLIIIGGGPAGLAAGIYAVR  1 
Q6L133_PICTO/1-319       (   17) YDVIIIGAGAAGYSAAIYAKR  1 
TRXB_UREPA/1-309         (    6) YDLVIIGAGPAGLAAAVYAKR  1 
Q4A8R4_MYCH7/1-305       (    4) YDVIIIGAGPAGLTTALYASR  1 
Q3N3X7_9DELT/1-395       (   95) YDVIILGAGPAGLSAAIYAIR  1 
Q3QHW8_9GAMM/1-520       (  210) YEVLVVGAGPAGASAAIYSAR  1 
Q98DL9_RHILO/1-371       (   24) YDVAIVGAGPAGLAAAVYAAS  1 
Q4A5G8_MYCS5/1-310       (    7) YDLLIIGSGPAGLNAALYASR  1 
Q9PD48_XYLFA/1-571       (  254) FDVLVVGAGPAGTAAAVYAAR  1 
Q9RQ71_BACFR/1-516       (  212) YDVIVAGGGPAGSAAAIYSAR  1 
Q87FJ5_VIBPA/1-522       (  213) YDVLVVGGGPGGSAAALYAAR  1 
Q7NB19_MYCGA/1-314       (   13) FDLVIVGSGPAGISAAIYAKR  1 
Q8A3Z3_BACTN/1-523       (  218) YDVIVAGGGPAGVSAAIYSAR  1 
Q49UT7_STAS1/1-507       (  206) YDVLIVGGGPASGSAAVYTAR  1 
Q7NND1_GLOVI/1-555       (  228) YDLIIVGGGPAGLAAAVYGAS  1 
Q9YD51_AERPE/1-343       (   25) YDTVIVGAGPAGLSAAIYTTR  1 
Q6N173_RHOPA/1-563       (  242) YDVAIVGSGPAGLSTAVYAAS  1 
Q5FRB1_GLUOX/1-523       (  212) FDVLVLGAGPAGDAAAIYAAR  1 
Q43WZ7_SOLUS/1-557       (  231) YDLVIVGGGPAGLAAAVYGAS  1 
Q41ZG7_DESHA/1-406       (    5) YDLIIIGGGPAGLAAGIYGGR  1 
Q8EUJ3_MYCPE/1-320       (   14) FDVLIVGAGPAGLTAALYCKR  1 
TRXB_BUCBP/1-326         (   11) HKLIILGSGPAGYTAAIYSAR  1 
Q3RV03_RALME/1-588       (  259) YDVIVVGAGPAGLATAVYAAS  1 
Q418D6_KINRA/1-578       (  253) YDVAIVGGGPAGLGAAVYAAS  1 
Q8IEV3_TRIVA/1-304       (    6) FDLVIIGSGPGGSTAALYAAR  1 
Q7UP13_RHOBA/1-377       (   15) EKTIIIGSGPAGWSAAIYAAR  1 
Q7P771_FUSNV/1-338       (    5) YDMIVIGGGPAGLSAGIYGGR  1 
Q7VR36_BLOFL/1-323       (   10) CKLLILGSGPAGYTAAIYASR  1 
Q7U8D4_SYNPX/1-457       (   10) ENIVILGSGPAGYTAAIYAAR  1 
Q8ZWL7_PYRAE/1-327       (   11) YDVIIVGAGIAGLSAALYTAR  1 
Q46ST0_RALEJ/1-577       (  251) YDVVVVGAGPAGLATAVYAAS  1 
Q44R49_CHLLI/1-311       (    6) RDVVIIGTGPAGYTAAIYTGR  1 
Q8G6J1_BIFLO/1-341       (    8) HNVIIIGSGPAGYTAAIYLGR  1 
Q6MQT7_BDEBA/1-314       (    8) ENVIIIGSGPAGLTSAIYSSR  1 
Q8PN91_XANAC/1-365       (   26) YDVAIVGAGPAGLATAVYAAS  1 
Q974W4_SULTO/1-324       (   17) FDVVIIGMGPAAYSAALYSAR  1 
Q6F253_MESFL/1-311       (   10) KDILIIGGGPAGLTAGVYAAR  1 
Q73H21_WOLPM/1-315       (    8) TKVLIIGSGAAGYAAAIYAAR  1 
Q45DI1_9BURK/1-562       (  247) FDVAIVGSGPAGLATAVYAAS  1 
O26804_METTH/1-303       (    5) YDMIVIGAGPAGLTAGIYGGR  1 
Q9WZX3_THEMA/1-317       (   18) YDIVVVGGGPAGLTSAIYARR  1 
Q8FJC8_ECOL6/1-361       (   47) SKLLILGSGPAGYTAAVYAAR  1 
Q3RPZ9_RALME/1-550       (  236) YDVAVVGAGPAGLAAAVYGAS  1 
Q64XJ1_BACFR/1-315       (    6) IKCLIIGSGPAGYTAAIYAGR  1 
TRXB_CHLMU/1-312         (    4) VKLAIIGSGPAGYTAAIYASR  1 
Q975H4_SULTO/1-335       (   11) YDVIIVGAGIAGLSAALYTSR  1 
TRXB_MYCPU/1-307         (    7) YDVAIIGAGPGALTAAIYTSR  1 
Q5YNV4_NOCFA/1-554       (  231) YDLIVVGGGPAGLGAAVYGAS  1 
Q44TH8_9BURK/1-556       (  224) YDVSIYGAGPAGLSAAVYAAS  1 
Q979K8_THEVO/1-326       (   23) FDVIIIGAGAAGFSAAVYASR  1 
Q9K4L6_STRCO/1-558       (  233) YDLVVIGGGPAGLGAAVYGAS  1 
Q3N1U7_9DELT/1-548       (  238) VDLVIVGGGPAGLTAGIYAVR  1 
Q6LH17_PHOPR/1-403       (    5) YDVIIIGGGAGGMSAGVYAAR  1 
Q4FQR5_PSYAR/1-525       (  222) QDVTIIGAGPAGVAAAIYTAR  1 
Q8ZUK0_PYRAE/1-329       (   23) LDVIIVGGGPAGLAAAMYATR  1 
Q67QI6_SYMTH/1-314       (    2) RKVVILGTGPAGLTAAIYTAR  1 
Q3W2I4_9ACTO/1-582       (  257) YDLVVVGGGPAGLGAAVYGAS  1 
Q41ZA4_DESHA/1-576       (   26) YDLIIIGSGSAGMAAGIYAGR  1 
Q9X5F7_ZYMMO/1-318       (    8) TRVFILGSGPAGLTAAIYAAR  1 
Q43YR7_SOLUS/1-550       (  231) YDLIVIGAGPGGLAAAVYGAS  1 
Q72B02_DESVH/1-307       (    4) FDAIVIGGGPAGMTAALYLAR  1 
Q449V7_SOLUS/1-307       (    2) RNVVIIGSGCAGNTAAIYTAR  1 
Q83WM9_DESVU/1-579       (  273) TDLLVLGAGPAGLSAAIYAER  1 
TRXB_BUCAP/1-319         (    7) KKIIILGSGPAGYTAAIYSSR  1 
TRXB_MYCGE/1-315         (   16) YDLVIVGAGPAGIASAIYGKR  1 
Q826F0_STRAW/1-616       (  259) GDVLIVGSGPGGLAAAVYAAS  1 
Q72C27_DESVH/1-309       (    4) RPLVIIGAGPAGLSAAVYTAR  1 
Q54UU8_DICDI/1-319       (    7) QKVVIIGSGPAGHTAGIYAGR  1 
Q830N9_ENTFA/1-560       (    6) YDLIIIGGGSAALSAGIYAGR  1 
TRXB_BORBU/1-326         (   26) EDVIIVGSGPAGLTAGIYSVM  1 
TRXB_METJA/1-301         (    3) HDTIIIGAGPGGLTAGIYAMR  1 
Q74M60_NANEQ/1-313       (   16) WDVIIIGGGPAGVVAGLYSAR  1 
Q7VDX6_PROMA/1-318       (    6) ADVVIVGGGPAGCSCALYSSR  1 
Q3MZN7_9DELT/1-431       (  135) FDVIILGSGPGGLQAAVHAAR  1 
TRXB_HELPJ/1-311         (    2) IDCAIIGGGPAGLSAGLYATR  1 
Q890T3_CLOTE/1-288       (    5) YDIAVIGSGPAGLSAAINAKI  1 
Q5B799_EMENI/1-356       (    4) SKVVIIGSGPAAHTAAIYLSR  1 
Q8D262_WIGBR/1-314       (    5) SKLLILGSGPAGFTSAIYSSR  1 
Q4CEA5_CLOTM/1-297       (    2) YDVIIIGKGPAGISASLYTVR  1 
Q8IFV3_GIALA/1-314       (    7) VRIGIIGGGPAGLTAGIYASR  1 
Q5V318_HALMA/1-349       (    8) RRLIVAGTGAAGLTAAIYAAR  1 
Q3GDE1_9FIRM/1-287       (    6) YDITILGCGPAGLSAAINATI  1 
Q8SSF2_ENCCU/1-309       (    2) ENIVIIGSGPAAYNAALYAMD  1 
Q41VY5_DESHA/1-293       (   11) YQLAIVGCGPAGMSAALNAKI  1 
TRXB_SPIBA/1-305         (  140) KDTVVVGGGDVACEEASYLSN  1 
//
ID   PNDRDTASEII; BLOCK
AC   PNDRDTASEII__B;
DE   Pyridine nucleotide disulphide reductase class-II signature
BL   MOTIF 2 width=15 seqs=154
Q8YUX7_ANASP/1-328       (   41) GGQLMTTTEVENYPG  1 
Q81IL0_BACCR/1-508       (  242) GGQVMDTMGIENFIS  1 
Q6MQT7_BDEBA/1-314       (   42) GGQLMTTTEVENFPG  1 
Q93ZQ1_ARATH/1-529       (  122) GGQLMTTTEVENFPG  1 
Q5N3M9_SYNP6/1-459       (   43) GGQLMTTTEVENFPG  1 
Q8DHM2_SYNEL/1-453       (   45) GGQLMTTTEVENFPG  1 
Q3M452_ANAVT/1-456       (   45) GGQLMTTTEVENFPG  1 
TRXB_CHLMU/1-312         (   41) GGQLMTTTEVENFPG  1 
Q54UU8_DICDI/1-319       (   46) GGQLTTTTEIENFPG  1 
Q41DB1_9BACI/1-509       (  242) GGQVMDTMSIENFIS  1 
Q87FJ5_VIBPA/1-522       (  246) GGQVMDTMAIENFIS  1 
Q8D6M6_VIBVU/1-522       (  246) GGQVMDTMAIENFIS  1 
Q3XDD5_METFL/1-518       (  246) GGQVMDTMAIENFIS  1 
Q44R49_CHLLI/1-311       (   40) GGQLMITTEIENFPG  1 
Q7V0V2_PROMP/1-458       (   49) GGQLMTTTFVENYPG  1 
Q7U8D4_SYNPX/1-457       (   48) GGQLMTTTHVENFPG  1 
Q7VB53_PROMA/1-452       (   42) GGQLMTTTFVENFPG  1 
Q46JS9_PROMT/1-458       (   49) GGQLMTTTFVENFPG  1 
Q9A4B7_CAUCR/1-527       (  245) GGQVLDTMDIENFIS  1 
Q4FPI8_PELUB/1-314       (   43) GGQLTTTTDVENYPG  1 
Q67QI6_SYMTH/1-314       (   36) GGQLTTTTEVENFPG  1 
Q8FJC8_ECOL6/1-361       (   81) GGQLTTTTEVENWPG  1 
Q3X5C7_9ACTN/1-332       (   39) GGQLMLTTDVENYPG  1 
Q4AVK6_9BURK/1-523       (  246) GGQVLDTMGIENFIS  1 
Q72B02_DESVH/1-307       (   38) GGQVLMTSEIENYPG  1 
Q64XJ1_BACFR/1-315       (   40) GGQLTTTTDVENFPG  1 
Q5B799_EMENI/1-356       (   43) GGQLTTTTDVENFPG  1 
DHNA_BACSU/1-509         (  242) GGQVLDTMSIENFIS  1 
Q8XT69_RALSO/1-524       (  246) GGQVLDTMSIENFIS  1 
Q5GWM1_XANOR/1-548       (  264) GGQVLDTMSIENFIS  1 
AHPF_XANCH/1-530         (  246) GGQVLDTMSIENFIS  1 
Q06369_9BACI/1-509       (  242) GGQVMDTLGIENFIG  1 
Q3I6J8_AZOBR/1-527       (  245) GGQVLDTMAIENFIS  1 
Q48JF3_PSE14/1-520       (  245) GGQVLDTMAIENFIS  1 
Q9I6Z2_PSEAE/1-521       (  245) GGQVLDTMAIENFIS  1 
Q3KC40_PSEPF/1-520       (  245) GGQVLDTMAIENFIS  1 
Q7VR36_BLOFL/1-323       (   44) GGQLNTTTSIENWPG  1 
Q5FRB1_GLUOX/1-523       (  245) GGQVMDTAGIENFIS  1 
Q47A84_DECAR/1-521       (  245) GGQVMDTLGIENFIS  1 
Q6FCV0_ACIAD/1-519       (  245) GGQVMDTMDIENFTS  1 
Q6FA70_ACIAD/1-534       (  260) GGQVMDTMDIENFTS  1 
TRXB_BUCAP/1-319         (   41) GGQLMNTNEIENWPG  1 
Q9PD48_XYLFA/1-571       (  287) GGQVLDTMTIENFIS  1 
Q3RHJ1_XYLFA/1-531       (  247) GGQVLDTMTIENFIS  1 
Q73H21_WOLPM/1-315       (   42) GGQLTITTDVENYPG  1 
Q5FUM1_GLUOX/1-324       (   41) GGQLTITTDVENYPG  1 
TRXB_RICCN/1-310         (   39) GGQLTITTDVENYPG  1 
Q9X5F7_ZYMMO/1-318       (   42) GGQLTITTEVENFPG  1 
Q6D060_ERWCT/1-526       (  252) GGQVLDTVDIENYIS  1 
Q8D262_WIGBR/1-314       (   39) GGQLTTTDKIENWPG  1 
Q5V318_HALMA/1-349       (   42) GGQLTLTSEVENFPG  1 
Q47V12_COLP3/1-523       (  250) GGQVSDTMAIENFIS  1 
DHNA_BACYN/1-519         (  242) GGQIMDTLSIENFIS  1 
Q3Z4I7_SHISS/1-531       (  256) GGQILDTVDIENYIS  1 
AHPF_ECOLI/1-521         (  246) GGQILDTVDIENYIS  1 
Q8SSF2_ENCCU/1-309       (   39) GGQLTTTTSVDNYPG  1 
TRXB_BORBU/1-326         (   60) GGQLTTTTEVYNYPG  1 
Q63N07_BURPS/1-535       (  246) GGQVLDTMAIENFVS  1 
Q3JGV8_BURP1/1-622       (  333) GGQVLDTMAIENFVS  1 
Q44WC4_9BURK/1-533       (  246) GGQVLDTMAIENFVS  1 
AHPF_PSEPK/1-520         (  245) GGQVLDTLAIENFIS  1 
Q8G6J1_BIFLO/1-341       (   43) GGQLVNTTEVENFPG  1 
Q8IEV3_TRIVA/1-304       (   40) GGQLTTTTELENFPG  1 
Q4CE86_CLOTM/1-509       (  242) GGQILDTLGIENFIS  1 
Q5KWS7_GEOKA/1-509       (  242) GGQILDTLGIENFIS  1 
Q3IDA7_PSEHT/1-523       (  246) GGQVADTLAIENFIS  1 
O66266_STRMU/1-510       (  242) GGQVMETVGIENMIG  1 
Q8K5M3_STRP3/1-510       (  242) GGQVMETVGIENMIS  1 
Q3P6Q0_9GAMM/1-531       (  244) GGQVAETVGIENFIS  1 
Q3NU16_SHEFR/1-521       (  244) GGQVAETVGIENFIS  1 
Q3QHW8_9GAMM/1-520       (  243) GGQVAETVGIENFIS  1 
Q8EI88_SHEON/1-527       (  244) GGQVAETVGIENFIS  1 
Q41ZA4_DESHA/1-576       (   60) GGQIKITSEVENYPG  1 
TRXB_BUCBP/1-326         (   45) GGQLINTNEIENWPG  1 
Q449V7_SOLUS/1-307       (   36) GGQLSLTTLVENFPG  1 
TRXB_SPIBA/1-305         (   33) SSQLMTTTEVENYPG  1 
Q3N3X7_9DELT/1-395       (  128) GGQVTWTADVENYLG  1 
Q47K81_THEFY/1-310       (   40) GGALMNTTEVENFPG  1 
Q6KIA6_MYCMO/1-311       (   41) GGKMVTTSRIENYPG  1 
Q8ZWL7_PYRAE/1-327       (   44) GGQLNMTTLIENYPA  1 
Q4L375_STAHJ/1-507       (  239) GGQVNDTAGIENFIT  1 
AHPF_STAES/1-507         (  239) GGQVNDTAGIENFIT  1 
AHPF_STAAM/1-507         (  239) GGQVNDTAGIENFIT  1 
Q6LH17_PHOPR/1-403       (   40) GGQAATTDEMENYPG  1 
TRXB_HELPJ/1-311         (   37) GGQITGSSEIENYPG  1 
Q3N1U7_9DELT/1-548       (  272) GGQVAATPIVENYPG  1 
Q83WM9_DESVU/1-579       (  307) GGQVTVTPVVENYPG  1 
Q4FQR5_PSYAR/1-525       (  255) GGQVKDTQDIENLIS  1 
Q8EUJ3_MYCPE/1-320       (   48) GGKVVKTSFVENYPG  1 
Q7MWJ1_PORGI/1-515       (  246) GGQVNETVGIENLIS  1 
Q418D6_KINRA/1-578       (  287) GGQAGQSSRIENYLG  1 
Q5YNV4_NOCFA/1-554       (  265) GGQAGQSSRIENYLG  1 
Q3W2I4_9ACTO/1-582       (  291) GGQAGQSSRIENYLG  1 
Q9K4L6_STRCO/1-558       (  267) GGQAGQSSRIENYLG  1 
Q830N9_ENTFA/1-560       (   40) GGQVTTTSEIVNYPA  1 
Q3XZP0_ENTFC/1-509       (  241) GGQVVETLGIENMIG  1 
Q3JZ52_STRA1/1-510       (  242) GGQVIETVGIENMIG  1 
Q43WZ7_SOLUS/1-557       (  265) GGQAGLSSRIENYLG  1 
Q3VA35_9SPHN/1-520       (  247) GGQLLDTLGIDNFVS  1 
Q98DL9_RHILO/1-371       (   58) GGQAGASSRIENYLG  1 
Q74M60_NANEQ/1-313       (   49) GGMLTEASFIENYPG  1 
Q6MS43_MYCMS/1-310       (   43) GGKLIKTDLIENYPG  1 
Q975H4_SULTO/1-335       (   44) GGQLTLTDLIENYPV  1 
Q43YR7_SOLUS/1-550       (  265) GGQAGSSSRIENYLG  1 
Q7NND1_GLOVI/1-555       (  262) GGQAGSSSRIENYLG  1 
Q9RQ71_BACFR/1-516       (  245) GGQVKETVGIENLIS  1 
Q8A3Z3_BACTN/1-523       (  251) GGQVKETVGIENLIS  1 
Q9WZX3_THEMA/1-317       (   52) GGYVNLTHLVENYPG  1 
Q4A5G8_MYCS5/1-310       (   41) GGKLSTTSKVENWLG  1 
Q7P771_FUSNV/1-338       (   39) GGQISLTSEVVNYPG  1 
Q3RPZ9_RALME/1-550       (  270) GGQAGASARIENYLG  1 
Q6N173_RHOPA/1-563       (  276) GGQAGASARIENYLG  1 
Q8PN91_XANAC/1-365       (   60) GGQAGASARIENYLG  1 
Q3RV03_RALME/1-588       (  293) GGQAGASARIENYLG  1 
Q46ST0_RALEJ/1-577       (  285) GGQAGASARIENYLG  1 
Q6F253_MESFL/1-311       (   44) GGKMVKTDTIENYPG  1 
Q8TV39_METKA/1-299       (   38) GGQLTTAPEVGNYPG  1 
Q49UT7_STAS1/1-507       (  239) GGQVNDTATIENFVT  1 
Q826F0_STRAW/1-616       (  293) GGQAGTSSRIENLLG  1 
Q6A6A7_PROAC/1-568       (  295) GGQVLDTEAIDNLIS  1 
O50134_PYRHO/1-336       (   57) GGNMAITDLIENYPG  1 
Q9YD51_AERPE/1-343       (   58) GGQLNLTNWIDDYPG  1 
Q9CIL8_LACLA/1-509       (  242) GGQPLETLGIENLIG  1 
Q7NB19_MYCGA/1-314       (   47) GGKILKTGFIDNYPG  1 
Q6MK91_BDEBA/1-521       (  251) GGQVQETKGIENLIG  1 
TRXB_MYCGE/1-315         (   50) GGKIVKTNIVENYPG  1 
Q45DI1_9BURK/1-562       (  281) GGQAGASARIENFFG  1 
TRXB_MYCPU/1-307         (   41) GGKLIYASKIENWPG  1 
Q3Z913_DEHE1/1-306       (   40) GGQITRSEKVDNYPG  1 
TRXB_UREPA/1-309         (   40) GGKIALTSNVENYLG  1 
Q467Z6_METBA/1-309       (   36) SGQIALSDIVENYPG  1 
Q8IFV3_GIALA/1-314       (   41) TSQMFTTTDVENFPS  1 
Q4A8R4_MYCH7/1-305       (   38) GGKLVSQSKIENWPG  1 
Q7UP13_RHOBA/1-377       (   54) LGQLAYTTEIENFAG  1 
Q8ZUK0_PYRAE/1-329       (   56) GGQLTKAGLIEDYLG  1 
Q41ZG7_DESHA/1-406       (   39) GGMVDTTREIVNYPG  1 
TRXB_AQUAE/1-323         (   47) DGALGVTQKIENYPG  1 
Q974W4_SULTO/1-324       (   50) GGQLTEAGEVDDYLG  1 
O28718_ARCFU/1-300       (   36) VSQLSLAAKIENYPG  1 
TRXB_METJA/1-301         (   37) GGRIAEAGIVENYPG  1 
Q979K8_THEVO/1-326       (   57) GGLTAEAPLVENYLG  1 
Q6L133_PICTO/1-319       (   52) GGNTAVSPLVENYLG  1 
Q7VDX6_PROMA/1-318       (   40) VGALAITHQIANYPG  1 
Q44RD8_CHLLI/1-313       (   40) AGALGMAHHIANYPG  1 
Q7P7X3_FUSNV/1-307       (   38) IGSMIMSHQIDNYPG  1 
Q41VY5_DESHA/1-293       (   45) SPKLAKAPQIDNYLG  1 
Q4AMC4_9CHLB/1-313       (   40) AGALGMAHVIANYPG  1 
O26804_METTH/1-303       (   39) GGLGLEVPMMENYPG  1 
Q4CEA5_CLOTM/1-297       (   34) DSALKKAERIENYYG  1 
Q3GDE1_9FIRM/1-287       (   40) SPPLHKAQKIDNYLG  1 
Q890T3_CLOTE/1-288       (   39) SNKVAKAPLVNNYLG  1 
Q72C27_DESVH/1-309       (   35) APKVAGDYDIDNYFG  1 
Q3MZN7_9DELT/1-431       (  167) HKSSLFKAHVENYCC  1 
Q44TH8_9BURK/1-556       (  479) DGYLVTGGDLYDCPA  1 
//
ID   PNDRDTASEII; BLOCK
AC   PNDRDTASEII__C;
DE   Pyridine nucleotide disulphide reductase class-II signature
BL   MOTIF 3 width=11 seqs=154
Q8G6J1_BIFLO/1-341       (   64) GPDLMDRMKEQ  1 
Q47K81_THEFY/1-310       (   61) GPELMDNMRKQ  1 
Q44R49_CHLLI/1-311       (   61) GPELMSRMRQQ  1 
Q67QI6_SYMTH/1-314       (   57) GPELMDNMRRQ  1 
Q8YUX7_ANASP/1-328       (   62) GPKLMQQMRQQ  1 
Q5N3M9_SYNP6/1-459       (   64) GPELMERMRAQ  1 
Q3M452_ANAVT/1-456       (   66) GPDLMDRMKAQ  1 
Q5FUM1_GLUOX/1-324       (   62) GPWLMEQMRAQ  1 
Q4FPI8_PELUB/1-314       (   64) GPWLMDQMRDQ  1 
TRXB_RICCN/1-310         (   60) GPWLMEQMYMQ  1 
Q8DHM2_SYNEL/1-453       (   66) GPQLMARMKAQ  1 
TRXB_BUCAP/1-319         (   62) GPELMNRMHEH  1 
Q4CE86_CLOTM/1-509       (  262) GPKLAENFKEH  1 
Q7VR36_BLOFL/1-323       (   65) GPQLMNRMKMH  1 
Q93ZQ1_ARATH/1-529       (  143) GPDLMEKMRKQ  1 
Q73H21_WOLPM/1-315       (   62) GPELMEQMRFH  1 
Q6LH17_PHOPR/1-403       (   60) GPELMDAFRAH  1 
Q7V0V2_PROMP/1-458       (   70) GPELMDLMKAQ  1 
Q7U8D4_SYNPX/1-457       (   69) GPDLMDLMKAQ  1 
Q3JZ52_STRA1/1-510       (  262) GPKLMAQIEEH  1 
Q54UU8_DICDI/1-319       (   67) GSELMDKMREQ  1 
Q3XDD5_METFL/1-518       (  266) GPKLAAALEEH  1 
Q3IDA7_PSEHT/1-523       (  266) GPKLVAQLEEH  1 
Q3VA35_9SPHN/1-520       (  267) GPKLAAQLEAH  1 
DHNA_BACSU/1-509         (  262) GPKLAASLEEH  1 
DHNA_BACYN/1-519         (  262) GPKLAASLEEH  1 
Q9A4B7_CAUCR/1-527       (  265) GPKLASALEQH  1 
Q3I6J8_AZOBR/1-527       (  265) GPKLATALEQH  1 
Q3KC40_PSEPF/1-520       (  265) GPKLATALEEH  1 
AHPF_PSEPK/1-520         (  265) GPKLATALEEH  1 
Q9X5F7_ZYMMO/1-318       (   63) GPWLMEEMQAQ  1 
Q5B799_EMENI/1-356       (   64) GSELMDAMRKQ  1 
O66266_STRMU/1-510       (  262) GPQLMAQVEEH  1 
Q3P6Q0_9GAMM/1-531       (  264) GPKLVANLESH  1 
Q3NU16_SHEFR/1-521       (  264) GPKLVANLEAH  1 
Q3QHW8_9GAMM/1-520       (  263) GPKLVANLEAH  1 
Q8EI88_SHEON/1-527       (  264) GPKLVANLEAH  1 
Q9I6Z2_PSEAE/1-521       (  265) GPKLARALEEH  1 
Q74M60_NANEQ/1-313       (   69) GPDLAERLFEQ  1 
Q830N9_ENTFA/1-560       (   60) GPELMEEMRIQ  1 
Q41ZG7_DESHA/1-406       (   59) GPDLMSDFKKH  1 
Q7VB53_PROMA/1-452       (   63) GPDLMDLLKAQ  1 
Q41DB1_9BACI/1-509       (  262) GPKLVASLEEH  1 
Q81IL0_BACCR/1-508       (  262) GPKLVASLEEH  1 
Q47V12_COLP3/1-523       (  270) GPKLVASLEEH  1 
Q47A84_DECAR/1-521       (  265) GPKLVASLEQH  1 
Q8FJC8_ECOL6/1-361       (  102) GPLLMERMHEH  1 
Q3XZP0_ENTFC/1-509       (  261) GPKLMQQVESH  1 
Q8XT69_RALSO/1-524       (  266) GPKFAAALEQH  1 
Q449V7_SOLUS/1-307       (   57) GPDLVENMRVQ  1 
Q5GWM1_XANOR/1-548       (  284) GPKMAAALEQH  1 
AHPF_XANCH/1-530         (  266) GPKMAAALEQH  1 
Q5V318_HALMA/1-349       (   63) GPDLINNMKEQ  1 
Q6FCV0_ACIAD/1-519       (  265) GPKFAADMEAH  1 
Q6FA70_ACIAD/1-534       (  280) GPKFAADMEAH  1 
TRXB_BUCBP/1-326         (   66) GLELMERMHNH  1 
TRXB_CHLMU/1-312         (   62) GHQLMENMKMQ  1 
Q6MK91_BDEBA/1-521       (  271) GPQLAAQLNQH  1 
TRXB_UREPA/1-309         (   60) GPELAYKMYEQ  1 
Q5KWS7_GEOKA/1-509       (  262) GPKLAASIEEH  1 
Q63N07_BURPS/1-535       (  266) GPKFATALEQH  1 
Q3JGV8_BURP1/1-622       (  353) GPKFATALEQH  1 
Q44WC4_9BURK/1-533       (  266) GPKFATALEQH  1 
Q8K5M3_STRP3/1-510       (  262) GPKLMAEVEAH  1 
Q5FRB1_GLUOX/1-523       (  265) GPKLSAALEAH  1 
Q64XJ1_BACFR/1-315       (   61) GPQLMEDLRTQ  1 
Q4AVK6_9BURK/1-523       (  266) GPKFAHALEEH  1 
Q48JF3_PSE14/1-520       (  265) GPKLAVALEEH  1 
Q8A3Z3_BACTN/1-523       (  271) GSELADNLKTH  1 
Q6F253_MESFL/1-311       (   64) GPDLALKMYMQ  1 
Q3X5C7_9ACTN/1-332       (   60) GPEMMEDFERQ  1 
Q46JS9_PROMT/1-458       (   70) GPELMDLIKAQ  1 
Q6A6A7_PROAC/1-568       (  315) GPRLADALRSH  1 
Q8D6M6_VIBVU/1-522       (  266) GPKLAANLGEH  1 
Q8ZWL7_PYRAE/1-327       (   64) GPELAKRVEQQ  1 
Q9RQ71_BACFR/1-516       (  265) GSQLADNLKTH  1 
O28718_ARCFU/1-300       (   55) GMELLEKMKEQ  1 
Q7UP13_RHOBA/1-377       (  109) GVELMELMKQQ  1 
Q4FQR5_PSYAR/1-525       (  275) GSELSANFEKH  1 
Q8TV39_METKA/1-299       (   58) GYELVDRMVEH  1 
TRXB_METJA/1-301         (   57) GYELAEKFKNH  1 
Q6MS43_MYCMS/1-310       (   63) GPDLASKMYLQ  1 
Q8EUJ3_MYCPE/1-320       (   68) GPDLAMNFFKQ  1 
Q87FJ5_VIBPA/1-522       (  266) GPKLATDLAEH  1 
Q8ZUK0_PYRAE/1-329       (   76) GPELARVFESH  1 
Q8D262_WIGBR/1-314       (   60) GSELIKRMRDH  1 
Q3RHJ1_XYLFA/1-531       (  267) GPRMAAALEQH  1 
Q9WZX3_THEMA/1-317       (   72) GEELASKFKEH  1 
Q44TH8_9BURK/1-556       (  279) GAELAERAREQ  1 
Q4AMC4_9CHLB/1-313       (   61) GMELLDSMKSQ  1 
Q06369_9BACI/1-509       (  262) GPKLISEIEQH  1 
Q7MWJ1_PORGI/1-515       (  266) GSELASNLNSH  1 
Q49UT7_STAS1/1-507       (  259) GPKFSSALEDH  1 
Q6D060_ERWCT/1-526       (  272) GAKLATALKSH  1 
Q979K8_THEVO/1-326       (   77) GSDLAKNFAEH  1 
Q7NB19_MYCGA/1-314       (   67) GPDLAVNMLNQ  1 
Q6MQT7_BDEBA/1-314       (   63) GPDLITVMRKQ  1 
Q44RD8_CHLLI/1-313       (   61) GMELLELMKRQ  1 
Q9PD48_XYLFA/1-571       (  307) GPRMVAALEQH  1 
Q98DL9_RHILO/1-371       (   79) GMALMARAYNQ  1 
Q8IFV3_GIALA/1-314       (   61) GPALMEAIQNQ  1 
TRXB_MYCGE/1-315         (   70) GPELGLEMYNH  1 
Q6KIA6_MYCMO/1-311       (   61) GPDLAIEMLNH  1 
TRXB_BORBU/1-326         (   81) GRNLMLNMREQ  1 
Q418D6_KINRA/1-578       (  308) GAQLADRARRQ  1 
Q5YNV4_NOCFA/1-554       (  286) GAQLADRARRQ  1 
Q41ZA4_DESHA/1-576       (   80) GEELSQAMRRQ  1 
O50134_PYRHO/1-336       (   78) GSELSKKMYDQ  1 
Q6L133_PICTO/1-319       (   72) GADLAREFEKH  1 
Q8SSF2_ENCCU/1-309       (   60) GPVLTDLMKDH  1 
Q3W2I4_9ACTO/1-582       (  312) GSQLTDRARRQ  1 
Q467Z6_METBA/1-309       (   56) GLELMEKYKAH  1 
Q72B02_DESVH/1-307       (   59) GWELADLFAAH  1 
Q3Z4I7_SHISS/1-531       (  276) GQKLAGALKVH  1 
AHPF_ECOLI/1-521         (  266) GQKLAGALKVH  1 
Q4A8R4_MYCH7/1-305       (   58) GATLALRMYKH  1 
O26804_METTH/1-303       (   59) GMSLVTKMKKQ  1 
Q3GDE1_9FIRM/1-287       (   60) GEELLARFMEH  1 
Q43YR7_SOLUS/1-550       (  286) GQELADRAFLQ  1 
AHPF_STAES/1-507         (  259) GSEFSSNLAEH  1 
Q7P771_FUSNV/1-338       (   59) GSEFMTQTKKQ  1 
TRXB_AQUAE/1-323         (   68) GYELLKIMREQ  1 
TRXB_MYCPU/1-307         (   61) GTDLAIRFFEH  1 
Q4L375_STAHJ/1-507       (  259) GSQFSANLAAH  1 
Q6N173_RHOPA/1-563       (  297) GMALTARAYNQ  1 
Q9YD51_AERPE/1-343       (   78) ASKLVESFKSH  1 
Q7VDX6_PROMA/1-318       (   61) GEDLLNLMRDQ  1 
AHPF_STAAM/1-507         (  259) GSEFSSNLAAH  1 
TRXB_SPIBA/1-305         (   53) GPDLVQNQVDQ  1 
Q8PN91_XANAC/1-365       (   81) GQALAGRAYNQ  1 
Q8IEV3_TRIVA/1-304       (   59) GPGLVEHIEQQ  1 
Q72C27_DESVH/1-309       (   56) GRELIERGRRQ  1 
Q9K4L6_STRCO/1-558       (  288) GGQLTERARRQ  1 
Q9CIL8_LACLA/1-509       (  262) GVQLGRQLEEH  1 
Q7NND1_GLOVI/1-555       (  283) GADLARRAVAQ  1 
Q3N3X7_9DELT/1-395       (  148) AGDLVARFEEH  1 
Q3Z913_DEHE1/1-306       (   61) GFDLTQQMQIQ  1 
Q41VY5_DESHA/1-293       (   65) GEDLRQNFLNH  1 
Q4A5G8_MYCS5/1-310       (   61) GAALALEFFDH  1 
Q3RPZ9_RALME/1-550       (  291) GQALAGRAFTQ  1 
Q43WZ7_SOLUS/1-557       (  491) GSDLMHNGKRP  1 
TRXB_HELPJ/1-311         (   58) GLDFMQPWQEQ  1 
Q45DI1_9BURK/1-562       (  302) GYALTARAYIQ  1 
Q3RV03_RALME/1-588       (  314) GQALAGRAFVQ  1 
Q46ST0_RALEJ/1-577       (  306) GQALAGRAFVQ  1 
Q890T3_CLOTE/1-288       (   59) GKDLKETFQNH  1 
Q826F0_STRAW/1-616       (  314) GAELTERAVLQ  1 
Q83WM9_DESVU/1-579       (  327) GIKLVEVLSSH  1 
Q975H4_SULTO/1-335       (   64) GLSLARKVESQ  1 
Q7P7X3_FUSNV/1-307       (   59) GKEIYDTMKKQ  1 
Q4CEA5_CLOTM/1-297       (   55) GERLLAEGEKQ  1 
Q3N1U7_9DELT/1-548       (  292) GKTLVDILVSH  1 
Q3MZN7_9DELT/1-431       (  188) GREILEQGRTQ  1 
Q974W4_SULTO/1-324       (   70) AADMIKLFNKH  1 
//
ID   PNDRDTASEII; BLOCK
AC   PNDRDTASEII__D;
DE   Pyridine nucleotide disulphide reductase class-II signature
BL   MOTIF 4 width=15 seqs=154
Q49UT7_STAS1/1-507       (  305) SKTVIISTGARWRKL  1 
Q5FRB1_GLUOX/1-523       (  314) SKTVIIATGARWRHL  1 
Q6FCV0_ACIAD/1-519       (  315) SKTVILSTGARWRKM  1 
Q6FA70_ACIAD/1-534       (  330) SKTVILSTGARWRKM  1 
Q6D060_ERWCT/1-526       (  321) ARSVIIATGARWRNM  1 
Q48JF3_PSE14/1-520       (  313) AKTVILATGARWREM  1 
AHPF_PSEPK/1-520         (  313) AKTVILATGARWREM  1 
Q3KC40_PSEPF/1-520       (  313) AKSVILATGARWREM  1 
AHPF_STAES/1-507         (  305) SKTVIISTGASWRKL  1 
Q3NU16_SHEFR/1-521       (  309) SKTIILATGARWREM  1 
Q47A84_DECAR/1-521       (  314) AKTVILSTGARWREM  1 
Q3I6J8_AZOBR/1-527       (  314) SKTVILSTGARWRQM  1 
Q5GWM1_XANOR/1-548       (  332) SKTVILSTGARWRQM  1 
AHPF_XANCH/1-530         (  314) SKTVILSTGARWRQM  1 
Q5KWS7_GEOKA/1-509       (  307) SKTVVIATGARWRNL  1 
Q9I6Z2_PSEAE/1-521       (  314) AKTLILATGARWREM  1 
Q9PD48_XYLFA/1-571       (  355) SRTVILSTGARWRQM  1 
Q3RHJ1_XYLFA/1-531       (  315) SRTVILSTGARWRQM  1 
Q6A6A7_PROAC/1-568       (  360) ARSVIVATGARWRNL  1 
Q4CE86_CLOTM/1-509       (  307) SKTVIIATGARWRNV  1 
Q47V12_COLP3/1-523       (  318) SKSVVLATGARWREM  1 
Q3XDD5_METFL/1-518       (  315) AKAVIIATGARWREI  1 
AHPF_STAAM/1-507         (  305) SKTVIIATGAGWRKL  1 
Q9CIL8_LACLA/1-509       (  307) SKSVIISTGARWRDL  1 
Q3VA35_9SPHN/1-520       (  315) GKTVILSTGARWRQM  1 
Q4FQR5_PSYAR/1-525       (  322) TRSIILATGAQWRKL  1 
Q3IDA7_PSEHT/1-523       (  312) AKSLVLATGARWREM  1 
Q3P6Q0_9GAMM/1-531       (  309) SKTILLATGARWREM  1 
Q8EI88_SHEON/1-527       (  309) SRTVLLATGARWREM  1 
DHNA_BACSU/1-509         (  307) SKTVILSTGARWRNV  1 
DHNA_BACYN/1-519         (  307) SKSVILSTGARWRNV  1 
Q3Z4I7_SHISS/1-531       (  325) ARSIIVATGAKWRNM  1 
AHPF_ECOLI/1-521         (  315) ARSIIVATGAKWRNM  1 
Q8A3Z3_BACTN/1-523       (  317) APALIIATGASWRKL  1 
Q3QHW8_9GAMM/1-520       (  308) GKTVLIATGARWREM  1 
Q63N07_BURPS/1-535       (  311) AKTVVLATGARWREI  1 
Q3JGV8_BURP1/1-622       (  398) AKTVVLATGARWREI  1 
Q4L375_STAHJ/1-507       (  305) TKTAIISTGASWRKL  1 
Q9RQ71_BACFR/1-516       (  311) APAVIVATGASWRKL  1 
Q5N3M9_SYNP6/1-459       (  108) AHSVIIATGATARRL  1 
Q81IL0_BACCR/1-508       (  307) SKSVIVSTGARWRNV  1 
Q44WC4_9BURK/1-533       (  311) AKTIVLATGARWREI  1 
Q06369_9BACI/1-509       (  307) SKTIILATGARWRDI  1 
Q87FJ5_VIBPA/1-522       (  316) SKSVILSPGARWREM  1 
Q41DB1_9BACI/1-509       (  307) TKSLILSTGARWRNI  1 
Q4AVK6_9BURK/1-523       (  316) SRSIVISTGARWRNI  1 
Q9A4B7_CAUCR/1-527       (  314) ARTLILSTGARWRNV  1 
Q826F0_STRAW/1-616       (  361) ARAVVLATGARYRRL  1 
Q4FPI8_PELUB/1-314       (  109) ADSIIISTGAQARWL  1 
Q7UP13_RHOBA/1-377       (  154) AHTVIIATGARANYL  1 
Q3X5C7_9ACTN/1-332       (  106) ARAVIVATGAKARWL  1 
Q8SSF2_ENCCU/1-309       (  104) ARAVIVATGASARRL  1 
Q9X5F7_ZYMMO/1-318       (  108) ADSLIISTGAQARWL  1 
Q7MWJ1_PORGI/1-515       (  312) APALIMATGASWRKL  1 
Q3W2I4_9ACTO/1-582       (  358) AHTVILATGVSYRQL  1 
Q83WM9_DESVU/1-579       (  370) ARAVLFATGAQWRKL  1 
TRXB_BUCBP/1-326         (  111) SDSVIIATGASPKYL  1 
Q449V7_SOLUS/1-307       (  101) TRTVIIASGASARWL  1 
Q9K4L6_STRCO/1-558       (  334) AHSVILATGVSYRQL  1 
Q3M452_ANAVT/1-456       (  110) AHSIIIATGATAKRL  1 
Q5FUM1_GLUOX/1-324       (  112) ARTVVIATGAQAKWL  1 
Q6MQT7_BDEBA/1-314       (  107) AKSIIISTGASAKYL  1 
Q5B799_EMENI/1-356       (  115) ADAVIIATGANARRL  1 
Q8TV39_METKA/1-299       (  101) CRAVVIATGARPKRL  1 
Q74M60_NANEQ/1-313       (  113) AKAIILATGSRRRKL  1 
TRXB_BUCAP/1-319         (  106) CDAVIIATGANPRYL  1 
Q8DHM2_SYNEL/1-453       (  110) AHSVIICTGATAKRL  1 
Q8FJC8_ECOL6/1-361       (  146) CDALIIATGASARYL  1 
Q44R49_CHLLI/1-311       (  106) ARSLIIATGANAKWL  1 
Q43WZ7_SOLUS/1-557       (  332) CHALLIATGVQWRKL  1 
Q8IFV3_GIALA/1-314       (  107) ADALIIATGATARRL  1 
Q8D6M6_VIBVU/1-522       (  316) SNSVILSPGARWREM  1 
Q8YUX7_ANASP/1-328       (  107) ARAVIICTGATAKRL  1 
Q8XT69_RALSO/1-524       (  315) GRSIIVSTGARWRNV  1 
Q98DL9_RHILO/1-371       (  129) TRSVVIASGARYRRL  1 
Q93ZQ1_ARATH/1-529       (  187) CHSIIYATGATARRL  1 
Q46ST0_RALEJ/1-577       (  352) THTVVIATGAQYRRP  1 
Q3N1U7_9DELT/1-548       (  335) TRAVILATGAEYKKL  1 
Q8D262_WIGBR/1-314       (  103) SDAIIIATGSSARYL  1 
Q3XZP0_ENTFC/1-509       (  307) AKTAIIATGAHWRSI  1 
Q64XJ1_BACFR/1-315       (  106) ADSLIIATGATAKYL  1 
Q6MK91_BDEBA/1-521       (  317) ADAIIVTTGAKWREL  1 
O50134_PYRHO/1-336       (  130) AKTIIIAVGAEPRKL  1 
Q45DI1_9BURK/1-562       (  348) AHSVVIATGAAYRKP  1 
Q7U8D4_SYNPX/1-457       (  113) AHAVVIATGASANRL  1 
Q54UU8_DICDI/1-319       (  114) AQSIIIATGATAKRM  1 
Q8IEV3_TRIVA/1-304       (  104) AKTVIIATGATAVYL  1 
Q7V0V2_PROMP/1-458       (  114) SNSIIIATGASANRL  1 
TRXB_CHLMU/1-312         (  106) CDACIIATGASAKRL  1 
TRXB_UREPA/1-309         (  104) TKTVIIATGTENRRL  1 
Q73H21_WOLPM/1-315       (  110) SDAIIIASGAQAKWL  1 
Q7VB53_PROMA/1-452       (  107) AQALIIATGARANKL  1 
Q7NND1_GLOVI/1-555       (  329) CHALLIATGVSYRKL  1 
Q3N3X7_9DELT/1-395       (  194) GKTLIIATGGRHRHM  1 
Q47K81_THEFY/1-310       (  105) ARAVIVATGSGYRKL  1 
Q9YD51_AERPE/1-343       (  125) ARTVILAVGSRRRKL  1 
TRXB_MYCGE/1-315         (  115) SKTVIYATGMEERKL  1 
Q67QI6_SYMTH/1-314       (  102) AEAVIIATGASAKHL  1 
Q3RV03_RALME/1-588       (  360) TRTVVIATGAQYRRA  1 
Q8EUJ3_MYCPE/1-320       (  113) AKAVIIATGMTEKKI  1 
Q8PN91_XANAC/1-365       (  129) ASTVVIASGARYRRP  1 
Q3JZ52_STRA1/1-510       (  307) AKTAILALGAKWRNI  1 
Q8K5M3_STRP3/1-510       (  307) AKTAILALGAKWRNI  1 
Q72B02_DESVH/1-307       (  103) GRTLILCSGARYKRL  1 
Q7VR36_BLOFL/1-323       (  110) CDSLIISTGGSARYL  1 
Q41ZA4_DESHA/1-576       (  124) ALAVIIATGSVPRKL  1 
TRXB_RICCN/1-310         (  105) AESIIICTGAEAKWL  1 
TRXB_METJA/1-301         (  101) TKTIVIATGTKPKKL  1 
Q6N173_RHOPA/1-563       (  345) ARAIVVASGARYRRP  1 
Q830N9_ENTFA/1-560       (  104) AYAVLIATGASARKI  1 
TRXB_BORBU/1-326         (  125) SKAVIIAVGSKPKKL  1 
TRXB_HELPJ/1-311         (  103) AKSVIIATGGSPKRT  1 
Q8G6J1_BIFLO/1-341       (  114) ASSLIIATGSSFRKL  1 
Q46JS9_PROMT/1-458       (  114) TNSLIISTGASANRL  1 
Q7P771_FUSNV/1-338       (  103) TLSVVIATGAAPRKL  1 
Q7NB19_MYCGA/1-314       (  111) SKAVIVATGTLERKL  1 
O66266_STRMU/1-510       (  307) AKTAVLALGAKWRKI  1 
Q3RPZ9_RALME/1-550       (  337) ARTVVIASGAAYRQP  1 
Q41VY5_DESHA/1-293       (  108) ADAVILATGVSPTKL  1 
Q975H4_SULTO/1-335       (  109) AKTVILAFGKTPREL  1 
Q43YR7_SOLUS/1-550       (  332) GRTMIVASGSRYRRL  1 
Q6MS43_MYCMS/1-310       (  109) AYSVILATGTQENKL  1 
TRXB_MYCPU/1-307         (  107) AKSVIIASGMVSRKP  1 
Q5YNV4_NOCFA/1-554       (  332) GHTVIIATGVDYRRH  1 
Q467Z6_METBA/1-309       (  100) SIAVIVATGANPKHL  1 
O26804_METTH/1-303       (  102) ASAIIFATGSKHRQL  1 
Q418D6_KINRA/1-578       (  354) AHTVLLATGVAYRTL  1 
Q9WZX3_THEMA/1-317       (  117) APVVIVATGANPKKL  1 
Q979K8_THEVO/1-326       (  121) SKYIIITTGTTHKHL  1 
Q6L133_PICTO/1-319       (  116) SRYIIITTGTTHRKI  1 
Q974W4_SULTO/1-324       (  115) ADAIIVAVGVKRRKL  1 
Q6KIA6_MYCMO/1-311       (  108) GKSIIIATGMVNRVP  1 
TRXB_SPIBA/1-305         (   99) CDALIFATGSTAQRL  1 
Q4CEA5_CLOTM/1-297       (   98) AKAVLIATGQPQKKL  1 
Q44RD8_CHLLI/1-313       (  106) AKTLILATGAMGKSS  1 
O28718_ARCFU/1-300       (   99) AKAIIVATGGKHKEA  1 
Q4A5G8_MYCS5/1-310       (  107) AKTILIATGMVNRVP  1 
Q3MZN7_9DELT/1-431       (  234) AWSLILAMGVSRNRL  1 
Q6F253_MESFL/1-311       (  109) ALSVIVATGTLENKL  1 
Q3GDE1_9FIRM/1-287       (  104) SKAIIIATGIPYKPT  1 
Q44TH8_9BURK/1-556       (  325) ARANICATGIEYRSL  1 
Q41ZG7_DESHA/1-406       (  104) GKAVIIAAGTQPRLL  1 
Q72C27_DESVH/1-309       (  101) ACAIILATGVSRVRP  1 
Q6LH17_PHOPR/1-403       (  107) AKSIIIGTGASPLIL  1 
Q8ZWL7_PYRAE/1-327       (  109) SLAVILAFGKTPKEL  1 
Q5V318_HALMA/1-349       (  108) CDAFIAASGASARTL  1 
Q4A8R4_MYCH7/1-305       (  104) GRAVVVASGMVERKP  1 
Q4AMC4_9CHLB/1-313       (  106) AKALILATGSMGKSR  1 
Q8ZUK0_PYRAE/1-329       (  121) SLTAIIAVGERRKKL  1 
TRXB_AQUAE/1-323         (  113) GKTIIVASGAMERAN  1 
Q890T3_CLOTE/1-288       (  103) STSLIMATGIEYTKP  1 
Q3Z913_DEHE1/1-306       (  105) GRCIIICGGTERNKL  1 
Q7VDX6_PROMA/1-318       (  105) GRALVLASGAMGRPA  1 
Q7P7X3_FUSNV/1-307       (  103) TKYIIIATGLGKIGA  1 
//
ID   PNDRDTASEII; BLOCK
AC   PNDRDTASEII__E;
DE   Pyridine nucleotide disulphide reductase class-II signature
BL   MOTIF 5 width=15 seqs=154
Q4CE86_CLOTM/1-509       (  331) NKGVAYCPHCDGPLF  1 
Q5KWS7_GEOKA/1-509       (  331) NKGVAYCPHCDGPLF  1 
Q41DB1_9BACI/1-509       (  331) NKGVAYCPHCDGPLF  1 
DHNA_BACSU/1-509         (  331) NKGVAYCPHCDGPLF  1 
Q81IL0_BACCR/1-508       (  331) NKGVAYCPHCDGPLF  1 
DHNA_BACYN/1-519         (  331) NKGVAYCPHCDGPLF  1 
Q87FJ5_VIBPA/1-522       (  340) NKGVAYCPHCDGPLF  1 
Q3NU16_SHEFR/1-521       (  333) NKGVAYCPHCDGPLF  1 
Q8D6M6_VIBVU/1-522       (  340) NKGVAYCPHCDGPLF  1 
Q9A4B7_CAUCR/1-527       (  338) NKGVAYCPHCDGPLF  1 
Q9PD48_XYLFA/1-571       (  379) NKGVAYCPHCDGPLF  1 
Q4AVK6_9BURK/1-523       (  340) NKGVAYCPHCDGPLF  1 
Q3I6J8_AZOBR/1-527       (  338) NKGVAYCPHCDGPLF  1 
Q48JF3_PSE14/1-520       (  337) NKGVAYCPHCDGPLF  1 
Q3KC40_PSEPF/1-520       (  337) NKGVAYCPHCDGPLF  1 
Q5GWM1_XANOR/1-548       (  356) NKGVAYCPHCDGPLF  1 
AHPF_XANCH/1-530         (  338) NKGVAYCPHCDGPLF  1 
Q47V12_COLP3/1-523       (  342) GKGVAYCPHCDGPLF  1 
Q3P6Q0_9GAMM/1-531       (  333) GKGVAYCPHCDGPLF  1 
Q8EI88_SHEON/1-527       (  333) GKGVAYCPHCDGPLF  1 
Q63N07_BURPS/1-535       (  335) NRGVAYCPHCDGPLF  1 
Q3JGV8_BURP1/1-622       (  422) NRGVAYCPHCDGPLF  1 
Q8XT69_RALSO/1-524       (  339) NRGVAYCPHCDGPLF  1 
Q44WC4_9BURK/1-533       (  335) NRGVAYCPHCDGPLF  1 
Q6MK91_BDEBA/1-521       (  341) GRGVAYCPHCDGPFY  1 
Q3QHW8_9GAMM/1-520       (  332) GRGVAYCPHCDGPLF  1 
Q3VA35_9SPHN/1-520       (  339) GRGVAYCPHCDGPLF  1 
Q3XDD5_METFL/1-518       (  339) GRGVAYCPHCDGPLF  1 
AHPF_PSEPK/1-520         (  337) GRGVAYCPHCDGPLF  1 
O50134_PYRHO/1-336       (  154) GRGVSYCATCDGPLF  1 
Q3N1U7_9DELT/1-548       (  359) GRGVSYCATCDGPLF  1 
O66266_STRMU/1-510       (  331) NKGVTYCPHCDGPLF  1 
Q3JZ52_STRA1/1-510       (  331) NKGVTYCPHCDGPLF  1 
Q8K5M3_STRP3/1-510       (  331) NKGVTYCPHCDGPLF  1 
Q3XZP0_ENTFC/1-509       (  331) NKGIAYCPHCDGPLF  1 
Q3RHJ1_XYLFA/1-531       (  339) NKGIAYCPHCDGPLF  1 
Q9CIL8_LACLA/1-509       (  331) TKGVAYCPHCDGPLF  1 
Q5FRB1_GLUOX/1-523       (  338) TKGVAYCPHCDGPFY  1 
Q6FCV0_ACIAD/1-519       (  339) TRGVAYCPHCDGPLF  1 
Q6FA70_ACIAD/1-534       (  354) TRGVAYCPHCDGPLF  1 
Q3IDA7_PSEHT/1-523       (  336) GHGVAYCPHCDGPLF  1 
Q67QI6_SYMTH/1-314       (  126) GRGVSYCATCDGFFY  1 
Q49UT7_STAS1/1-507       (  329) NKGVAFCPHCDGPLF  1 
Q4L375_STAHJ/1-507       (  329) NKGVAFCPHCDGPLF  1 
AHPF_STAES/1-507         (  329) NKGVAFCPHCDGPLF  1 
AHPF_STAAM/1-507         (  329) NKGVAFCPHCDGPLF  1 
Q4FQR5_PSYAR/1-525       (  346) GKGVAFCAHCDGPFF  1 
Q7MWJ1_PORGI/1-515       (  336) GNGVAYCAHCDGPFF  1 
Q9RQ71_BACFR/1-516       (  335) GRGVAFCPHCDGPFY  1 
Q8A3Z3_BACTN/1-523       (  341) GRGVAFCPHCDGPFY  1 
Q7VDX6_PROMA/1-318       (  129) GRGVSYCATCDGAFY  1 
Q6A6A7_PROAC/1-568       (  384) TKGVTYCPHCDGPLF  1 
Q3Z4I7_SHISS/1-531       (  349) TKGVTYCPHCDGPLF  1 
AHPF_ECOLI/1-521         (  339) TKGVTYCPHCDGPLF  1 
Q3Z913_DEHE1/1-306       (  129) GRGVSYCATCDAPFY  1 
Q6D060_ERWCT/1-526       (  345) TRGVTYCPHCDGPLF  1 
Q467Z6_METBA/1-309       (  124) SKGVSYCAICDGPFF  1 
O26804_METTH/1-303       (  126) GRGVCYCATCDGPLY  1 
Q8G6J1_BIFLO/1-341       (  138) GHGVSYCATCDGFFF  1 
TRXB_UREPA/1-309         (  128) NKGISYCAICDGPLY  1 
Q9WZX3_THEMA/1-317       (  141) GKGVSYCATCDGYLF  1 
O28718_ARCFU/1-300       (  123) GRGVSYCATCDGNFF  1 
Q6MS43_MYCMS/1-310       (  133) GKGVSYCAVCDGAFY  1 
Q6KIA6_MYCMO/1-311       (  133) HKGVSYCAICDGPLF  1 
Q8IEV3_TRIVA/1-304       (  128) GRGVSACATCDGPLY  1 
Q4A5G8_MYCS5/1-310       (  132) NRGVSFCAICDGPLY  1 
Q4CEA5_CLOTM/1-297       (  122) GRGVSYCTTCDGFFY  1 
Q8TV39_METKA/1-299       (  125) GRGVSYCAICDGPAF  1 
Q44R49_CHLLI/1-311       (  130) GRGVSACATCDGFFF  1 
Q06369_9BACI/1-509       (  331) NKGVAYCTHCDAPLF  1 
Q975H4_SULTO/1-335       (  133) GKGVSYCAICDAAFF  1 
Q41VY5_DESHA/1-293       (  131) GRGVGYCATCDGPLY  1 
Q6MQT7_BDEBA/1-314       (  131) NRGVSACATCDGAFF  1 
Q7P771_FUSNV/1-338       (  127) GRGVAYCATCDGEFF  1 
Q4A8R4_MYCH7/1-305       (  129) GRGVSYCVVCDGPFY  1 
Q8FJC8_ECOL6/1-361       (  170) GRGVSACATCDGFFY  1 
Q979K8_THEVO/1-326       (  145) GKGVSYCSTCDGYLF  1 
Q6L133_PICTO/1-319       (  140) GKGVSYCSTCDGYLF  1 
Q7NB19_MYCGA/1-314       (  135) TKGISYCAICDGPLY  1 
Q974W4_SULTO/1-324       (  139) GKGVSYCSVCDAPLF  1 
Q8ZWL7_PYRAE/1-327       (  133) NRGVSYCTICDAPFF  1 
Q9YD51_AERPE/1-343       (  149) GRGVSYCSVCDAPLF  1 
Q7VR36_BLOFL/1-323       (  134) GKGVSSCATCDGFFF  1 
Q8EUJ3_MYCPE/1-320       (  137) GRGVSYCAICDAALY  1 
TRXB_HELPJ/1-311         (  127) GKGVSTCATCDGFFY  1 
Q9X5F7_ZYMMO/1-318       (  132) GKGISACATCDGFFF  1 
Q47A84_DECAR/1-521       (  338) AKGVCFCPHCDGPLF  1 
Q9I6Z2_PSEAE/1-521       (  338) AKGVCFCPHCDGPLF  1 
Q72C27_DESVH/1-309       (  125) GKGVSYCVSCDGFFY  1 
Q830N9_ENTFA/1-560       (  128) GRGVAYCSTCDGEFF  1 
Q6F253_MESFL/1-311       (  133) GKGVSYCAVCDGAFH  1 
TRXB_MYCPU/1-307         (  132) NRGVSYCVICDGPMY  1 
Q6LH17_PHOPR/1-403       (  131) GKGVSYCATCDADFF  1 
Q890T3_CLOTE/1-288       (  126) GRGVGYCATCDAPLY  1 
Q44RD8_CHLLI/1-313       (  130) GMGVSYCATCDAAFY  1 
Q72B02_DESVH/1-307       (  127) GKGVSYCALCDGNFF  1 
Q83WM9_DESVU/1-579       (  394) GKGVSYCASCDGFVY  1 
TRXB_MYCGE/1-315         (  139) GKGISYCAICDAALY  1 
Q8D262_WIGBR/1-314       (  127) GKGVSTCAVCDGFFY  1 
Q64XJ1_BACFR/1-315       (  130) GMGVSACATCDGFFY  1 
Q4FPI8_PELUB/1-314       (  133) GFGVSACATCDGFFF  1 
TRXB_RICCN/1-310         (  129) GFGVSACATCDGFFF  1 
Q3X5C7_9ACTN/1-332       (  130) GRGVSGCATCDGFFF  1 
Q4AMC4_9CHLB/1-313       (  130) GAGVSYCATCDAAFY  1 
Q73H21_WOLPM/1-315       (  134) GYGVSACATCDGAFF  1 
Q449V7_SOLUS/1-307       (  125) GHGVSSCATCDGFFY  1 
TRXB_BUCBP/1-326         (  135) GKGVSVCAVCDGFFY  1 
Q7UP13_RHOBA/1-377       (  178) NKGVSACAVCDGALP  1 
Q47K81_THEFY/1-310       (  129) GRGTSWCATCDGFFF  1 
Q5V318_HALMA/1-349       (  132) GYGVSTCATCDGAFF  1 
TRXB_BUCAP/1-319         (  130) GKGISTCAVCDGFFY  1 
Q41ZA4_DESHA/1-576       (  148) GRGIGYCATCDGEFF  1 
Q8ZUK0_PYRAE/1-329       (  145) ARGVSYCAPCDAPLF  1 
Q3N3X7_9DELT/1-395       (  218) AKGISYCSTCDAPLY  1 
Q3MZN7_9DELT/1-431       (  258) GKGVSYCVECDGNFF  1 
TRXB_AQUAE/1-323         (  137) GRGVSYCGVCDAAFF  1 
Q41ZG7_DESHA/1-406       (  128) GSGVAYCATCDAEFF  1 
Q7P7X3_FUSNV/1-307       (  128) GAGVSYCATCDGAFT  1 
TRXB_METJA/1-301         (  124) GRGISYCTMCDAFFY  1 
Q54UU8_DICDI/1-319       (  138) SKGVSACAVCDGALP  1 
TRXB_BORBU/1-326         (  150) NKGISVCAICDGHLF  1 
Q8DHM2_SYNEL/1-453       (  134) TKGVSACAICDGATP  1 
Q8SSF2_ENCCU/1-309       (  130) QRGVSSCAVCDGFAY  1 
Q3GDE1_9FIRM/1-287       (  127) GRGLGYCATCDGPIY  1 
Q5FUM1_GLUOX/1-324       (  136) RGGVSACATCDGFFY  1 
Q7VB53_PROMA/1-452       (  131) TRGISACAICDGATP  1 
Q7V0V2_PROMP/1-458       (  138) SKGISACAICDGATP  1 
Q46JS9_PROMT/1-458       (  138) SKGISACAICDGATP  1 
Q74M60_NANEQ/1-313       (  134) LPGVSYCAECDAPLF  1 
Q3M452_ANAVT/1-456       (  134) SRGISACAICDGATP  1 
Q8YUX7_ANASP/1-328       (  131) NNGISACAICDGANP  1 
Q5N3M9_SYNP6/1-459       (  132) NNGISACAICDGAAP  1 
Q93ZQ1_ARATH/1-529       (  211) SRGISACAICDGASP  1 
TRXB_CHLMU/1-312         (  132) QKGVTACAVCDGASP  1 
Q7U8D4_SYNPX/1-457       (  137) SSGISACAICDGATP  1 
Q8IFV3_GIALA/1-314       (  131) QKGVSACAVCDSAMA  1 
Q5B799_EMENI/1-356       (  139) QNGISACAVCDGAVP  1 
TRXB_SPIBA/1-305         (  123) QKGVSACAVCDSMMA  1 
Q8PN91_XANAC/1-365       (  153) GHGVSYWASPVEARL  1 
Q6N173_RHOPA/1-563       (  369) GRGVYYWASPIEARL  1 
Q45DI1_9BURK/1-562       (  372) GRGVYYWASPVEAKL  1 
Q3RV03_RALME/1-588       (  384) GRGVYYWASPVEAKL  1 
Q46ST0_RALEJ/1-577       (  376) GRGVYYWASPVEAKL  1 
Q3RPZ9_RALME/1-550       (  361) GAGVSYWASPIEARL  1 
Q7NND1_GLOVI/1-555       (  353) GAGVYYGAAQSEALA  1 
Q43YR7_SOLUS/1-550       (  356) GSGIYYGATTVEAPL  1 
Q418D6_KINRA/1-578       (  378) GRGIYYGAALSEANA  1 
Q43WZ7_SOLUS/1-557       (  356) GAGVYYGAGPYEANS  1 
Q5YNV4_NOCFA/1-554       (  356) GRGVYYGSAMTEAAE  1 
Q3W2I4_9ACTO/1-582       (  382) GRGVFYGSALTEAPS  1 
Q98DL9_RHILO/1-371       (  153) GTSVHYWASPIEGRL  1 
Q9K4L6_STRCO/1-558       (  358) GCGVFYGSALTEAAS  1 
Q44TH8_9BURK/1-556       (  355) GAGSSEAPMCAGEQV  1 
Q826F0_STRAW/1-616       (  385) GTSVHYSATVYEAQQ  1 
//
ID   PNDRDTASEII; BLOCK
AC   PNDRDTASEII__F;
DE   Pyridine nucleotide disulphide reductase class-II signature
BL   MOTIF 6 width=21 seqs=154
Q41DB1_9BACI/1-509       (  347) GKRVAVIGGGNSGVEAAIDLA  1 
Q3VA35_9SPHN/1-520       (  355) GKRVAVIGGGNSGVEAAIDLA  1 
Q9A4B7_CAUCR/1-527       (  354) GKRVAVIGGGNSGVEAAIDLA  1 
Q9PD48_XYLFA/1-571       (  395) GKRVAVIGGGNSGVEAAIDLA  1 
Q47A84_DECAR/1-521       (  354) GKRVAVIGGGNSGVEAAIDLA  1 
Q3RHJ1_XYLFA/1-531       (  355) GKRVAVIGGGNSGVEAAIDLA  1 
Q4AVK6_9BURK/1-523       (  356) GKRVAVIGGGNSGVEAAIDLA  1 
Q8XT69_RALSO/1-524       (  355) GKRVAVIGGGNSGVEAAIDLA  1 
Q48JF3_PSE14/1-520       (  353) GKRVAVIGGGNSGVEAAIDLA  1 
Q9I6Z2_PSEAE/1-521       (  354) GKRVAVIGGGNSGVEAAIDLA  1 
Q3KC40_PSEPF/1-520       (  353) GKRVAVIGGGNSGVEAAIDLA  1 
Q5GWM1_XANOR/1-548       (  372) GKRVAVIGGGNSGVEAAIDLA  1 
AHPF_PSEPK/1-520         (  353) GKRVAVIGGGNSGVEAAIDLA  1 
AHPF_XANCH/1-530         (  354) GKRVAVIGGGNSGVEAAIDLA  1 
Q3Z4I7_SHISS/1-531       (  365) GKRVAVIGGGNSGVEAAIDLA  1 
AHPF_ECOLI/1-521         (  355) GKRVAVIGGGNSGVEAAIDLA  1 
DHNA_BACYN/1-519         (  347) GKDVAVIGGGNSGVEAAIDLA  1 
Q4L375_STAHJ/1-507       (  345) NKDVAVIGGGNSGVEAAIDLA  1 
AHPF_STAES/1-507         (  345) NKDVAVIGGGNSGVEAAIDLA  1 
AHPF_STAAM/1-507         (  345) NKDVAVIGGGNSGVEAAIDLA  1 
Q63N07_BURPS/1-535       (  351) GKRVAVVGGGNSGVEAAIDLA  1 
Q44WC4_9BURK/1-533       (  351) GKRVAVVGGGNSGVEAAIDLA  1 
Q3P6Q0_9GAMM/1-531       (  349) GKRVAVIGGGNSGIEAAIDLA  1 
Q3NU16_SHEFR/1-521       (  349) GKRVAVIGGGNSGIEAAIDLA  1 
Q3QHW8_9GAMM/1-520       (  348) GKRVAVIGGGNSGIEAAIDLA  1 
Q8EI88_SHEON/1-527       (  349) GKRVAVIGGGNSGIEAAIDLA  1 
Q9CIL8_LACLA/1-509       (  347) GKDVAVIGGGNSGIEAAIDLA  1 
Q4CE86_CLOTM/1-509       (  347) GKDVAVIGGGNSGIEAAIDLA  1 
DHNA_BACSU/1-509         (  347) GKDVAVIGGGNSGIEAAIDLA  1 
Q81IL0_BACCR/1-508       (  347) GKDVAVIGGGNSGIEAAIDLA  1 
Q6MK91_BDEBA/1-521       (  357) GKKVAVIGGGNSGVEAAIDLA  1 
Q6FCV0_ACIAD/1-519       (  355) GKKVAVIGGGNSGVEAAIDLA  1 
Q6FA70_ACIAD/1-534       (  370) GKKVAVIGGGNSGVEAAIDLA  1 
Q5KWS7_GEOKA/1-509       (  347) GKHVAVIGGGNSGVEAAIDLA  1 
Q3IDA7_PSEHT/1-523       (  352) GKPVAVIGGGNSGIEAAIDLA  1 
Q47V12_COLP3/1-523       (  358) GKPVAVIGGGNSGIEAAIDLA  1 
Q6D060_ERWCT/1-526       (  361) GKHVAVIGGGNSGVEAAIDLA  1 
Q49UT7_STAS1/1-507       (  345) NKNVAVIGGGNSGVEAAIDLA  1 
Q3JZ52_STRA1/1-510       (  347) GKDVAVIGGGNSGMEAALDLA  1 
Q7MWJ1_PORGI/1-515       (  352) GKRVAVVGGGNSGLEAAIDLA  1 
Q8K5M3_STRP3/1-510       (  347) GKDVAVIGGGNSGLEAALDLA  1 
Q73H21_WOLPM/1-315       (  150) NKVVAVIGGGNTAVEEAIFLT  1 
Q3XZP0_ENTFC/1-509       (  347) GKEIAVIGGGNSGVEAAIDLA  1 
Q3I6J8_AZOBR/1-527       (  354) GKRVSVIGGGNSGVEAAIDLA  1 
O66266_STRMU/1-510       (  347) DKKVAVIGGGNSGLEAAIDLA  1 
Q9RQ71_BACFR/1-516       (  351) GKQVAVVGGGNSGIEAAIDLA  1 
Q8A3Z3_BACTN/1-523       (  357) GKQVAVVGGGNSGIEAAIDLA  1 
Q8FJC8_ECOL6/1-361       (  186) NQKVAVIGGGNTAVEEALYLS  1 
Q5FUM1_GLUOX/1-324       (  152) GKTVAVIGGGNTAVEEALYLT  1 
Q4FQR5_PSYAR/1-525       (  362) GKDIAVVGGGNSGIEAALDLA  1 
Q9X5F7_ZYMMO/1-318       (  148) GKKVVVIGGGNTAVEEALYLT  1 
Q87FJ5_VIBPA/1-522       (  356) GKKTAVIGGGNSGIEAAIDLA  1 
Q8D6M6_VIBVU/1-522       (  356) GKKTAVIGGGNSGIEAAIDLA  1 
Q3JGV8_BURP1/1-622       (  438) RKRVAVVGGGNSGVEAAIDLA  1 
Q06369_9BACI/1-509       (  347) GKHVAVVGGGNSGIESALDLA  1 
Q6A6A7_PROAC/1-568       (  400) GKKVAVVGGGNSGIEAAIDIA  1 
Q3XDD5_METFL/1-518       (  355) GRSVAVIGGGNSGVEAAIDLA  1 
Q6MS43_MYCMS/1-310       (  149) NKPVAVVGGGYSAVQEAMYLS  1 
Q8D262_WIGBR/1-314       (  143) NKIVAVIGGGNTALEEALYLS  1 
TRXB_BUCBP/1-326         (  151) NEDVAVVGGGNTALEEALYLS  1 
Q3X5C7_9ACTN/1-332       (  146) DKRVAVVGGGDTAMEEALFLS  1 
Q8EUJ3_MYCPE/1-320       (  153) DKPVAVIGGGNTALEESLYLA  1 
Q64XJ1_BACFR/1-315       (  146) KKVVAVVGGGDTACEEAIYLA  1 
TRXB_MYCGE/1-315         (  155) GKTVGVVGGGNSAIQEAIYLS  1 
TRXB_RICCN/1-310         (  145) NQEIVVVGGGNSAVEEALYLT  1 
TRXB_HELPJ/1-311         (  143) NKEVAVLGGGDTAVEEAIYLA  1 
Q47K81_THEFY/1-310       (  145) DQDIAVVGGGDSAMEEAIFLT  1 
TRXB_UREPA/1-309         (  144) NKAVSVIGSGNSAVEEAIYLA  1 
TRXB_BORBU/1-326         (  166) GKRVAVIGGGNTALSESIYLS  1 
Q7NB19_MYCGA/1-314       (  151) NRDVAVVGGGNAAVEESLYLS  1 
Q5B799_EMENI/1-356       (  157) NKPLFVIGGGDSAAEEAIFLT  1 
Q5FRB1_GLUOX/1-523       (  354) GRPVVVTGGGNSGVEAAIDLA  1 
Q67QI6_SYMTH/1-314       (  142) GKKVLVVGGGDSAMEEANFLT  1 
Q8YUX7_ANASP/1-328       (  149) NADIAVVGGGDSAVEEALYLT  1 
O50134_PYRHO/1-336       (  170) GKEVIVVGGGNTALQEALYLH  1 
Q7U8D4_SYNPX/1-457       (  155) NEELAVVGGGDSACEEAVYLT  1 
Q7VB53_PROMA/1-452       (  149) NEELAVVGGGDSACEEAVYLT  1 
Q4FPI8_PELUB/1-314       (  149) EKVVAVVGGGNAAVEEAMFLT  1 
Q3N1U7_9DELT/1-548       (  375) GKKVIVVGGGNSAATEALYLH  1 
Q8G6J1_BIFLO/1-341       (  154) NKPIVVVGGGDSAFEEALFLT  1 
TRXB_BUCAP/1-319         (  146) NKEIAVVGGGNTAIEETLYLS  1 
Q7UP13_RHOBA/1-377       (  196) SKPLAVVGGGDSAVEEATYLA  1 
Q7VR36_BLOFL/1-323       (  150) KQNVAVVGGGNTAIEESLYLS  1 
Q72B02_DESVH/1-307       (  143) GQVVGVVGGGNSALEESLYLS  1 
Q9WZX3_THEMA/1-317       (  157) GKDVIVVGGGDSACDESIFLS  1 
Q7V0V2_PROMP/1-458       (  156) NEELAVIGGGDSACEEAAYLT  1 
Q449V7_SOLUS/1-307       (  141) GRKIMVVGGGDSAMEEANFLS  1 
Q46JS9_PROMT/1-458       (  156) DEELAVVGGGDSACEEAEYLT  1 
Q43YR7_SOLUS/1-550       (  373) SEVVAVVGGGNSAGQAAVFLS  1 
Q6L133_PICTO/1-319       (  156) DKRVAVIGGGNSGAISAIYLN  1 
TRXB_CHLMU/1-312         (  150) DRDLFVIGGGDSALEEAMFLT  1 
Q46ST0_RALEJ/1-577       (  393) NEPVMLVGGGNSAGQAAVFLA  1 
Q8IFV3_GIALA/1-314       (  147) GKEVVVVGGGDVACEEATYLT  1 
Q98DL9_RHILO/1-371       (  170) GQEVALVGAGNSAGQAAVYLA  1 
Q6F253_MESFL/1-311       (  149) GNPVAIVGGGYSAVEEGIYLS  1 
Q6KIA6_MYCMO/1-311       (  149) KTPSAIIGGGNSAVEEAIYLA  1 
Q45DI1_9BURK/1-562       (  389) GKNVVLVGAGNSAGQAAVYLA  1 
Q54UU8_DICDI/1-319       (  156) NKHLVVVGGGDTAAEEATFLT  1 
Q93ZQ1_ARATH/1-529       (  229) GQVLAVVGGGDTATEEALYLT  1 
Q8IEV3_TRIVA/1-304       (  144) GKNVCVVGGGDAAAEEALFLN  1 
Q8SSF2_ENCCU/1-309       (  146) NKITCVIGGGDAAMEEALYLS  1 
Q3W2I4_9ACTO/1-582       (  399) GQDVYVVGGANSAGQAAMYFS  1 
Q44R49_CHLLI/1-311       (  146) ECNVFVVGGGDTAMEEALYLT  1 
Q3RPZ9_RALME/1-550       (  378) GKEIALVGGGNSAGQAIVFLA  1 
Q4A8R4_MYCH7/1-305       (  145) NQPAIVIGGGNSAVEEGSFLA  1 
Q8DHM2_SYNEL/1-453       (  152) DVELAVIGGGDSAAEEAVYLT  1 
Q467Z6_METBA/1-309       (  140) NKTVVVVGGGNSAVTDALLLS  1 
Q9K4L6_STRCO/1-558       (  375) GHDVYIVGGANSAGQAAMYLA  1 
Q6MQT7_BDEBA/1-314       (  147) NQEIGVVGGGDTAMEEAQFLT  1 
Q3N3X7_9DELT/1-395       (  234) GADVAVIGGGNSALAAALDLI  1 
Q826F0_STRAW/1-616       (  402) TDPVAVVGGGNSAGQAVLFLA  1 
Q6N173_RHOPA/1-563       (  386) QQEVILVGGGNSAGQAAVFLS  1 
Q3M452_ANAVT/1-456       (  152) GAELAVIGAGDSAAEESIYLT  1 
Q74M60_NANEQ/1-313       (  150) GKTVAVVGGGNTAFHDALVLS  1 
Q43WZ7_SOLUS/1-557       (  373) GEDVYVVGGANSAGQAAINFA  1 
O26804_METTH/1-303       (  142) GRKVLMVGGGNSAAQEAVFLK  1 
Q3RV03_RALME/1-588       (  401) DEHAMLVGGGNSAGQAAVFLA  1 
Q5N3M9_SYNP6/1-459       (  150) DGELVVIGGGDTAAEEAVYLT  1 
Q830N9_ENTFA/1-560       (  144) GLDIFVIGGGYAAAEEAVYLT  1 
Q8ZUK0_PYRAE/1-329       (  161) DKVVAVMGGGDAAAQAALLLT  1 
Q5V318_HALMA/1-349       (  148) GEDMLVVGGGDAAMEEAHFLT  1 
Q974W4_SULTO/1-324       (  155) NRPVVVVGGGDSALEGAEILS  1 
Q8PN91_XANAC/1-365       (  170) GGVVALVGGGNSAGQAVAFLA  1 
Q83WM9_DESVU/1-579       (  410) GRKVAVVGGGNTALTDALHLR  1 
Q3Z913_DEHE1/1-306       (  145) DKVVAAVGGGNMAIYEALHLS  1 
Q41ZA4_DESHA/1-576       (  164) GMDVFVIGGGLAAAEEGIFLT  1 
Q6LH17_PHOPR/1-403       (  147) ELDIVVVGSGNTAVEESLFLT  1 
Q5YNV4_NOCFA/1-554       (  373) DREIYIVGGANSAGQAAVFLS  1 
Q979K8_THEVO/1-326       (  161) NKNVVTIGGGNSGAIAAISMS  1 
Q4A5G8_MYCS5/1-310       (  148) KNPTIVLGGGNSAVEESAYLS  1 
TRXB_MYCPU/1-307         (  148) HNPAIIIGGGNSAVEEGTFLS  1 
O28718_ARCFU/1-300       (  139) GKKVIVYGSGKEAIEDAIYLH  1 
Q7NND1_GLOVI/1-555       (  370) NEAVFIVGGANSAGQAAVYFA  1 
Q7P771_FUSNV/1-338       (  143) GMDIFVIGAGFAAAEEAMFLT  1 
Q418D6_KINRA/1-578       (  395) DEDVFVVGAANSAGQSAVNLA  1 
Q9YD51_AERPE/1-343       (  166) KDAVVVVGGGDSALEGALLLS  1 
Q41ZG7_DESHA/1-406       (  144) DEDVVVVGSGDQAIEEGMFIT  1 
TRXB_AQUAE/1-323         (  153) DQPVAVIGDDDYAIEEAEFIA  1 
Q7P7X3_FUSNV/1-307       (  144) GRVVSLVGKGDEIIEEALFLT  1 
Q7VDX6_PROMA/1-318       (  145) GREVAVVGVNKEAIEEAQVLT  1 
Q44RD8_CHLLI/1-313       (  146) GKVVAVYGKNRETVEEAIVLT  1 
Q8TV39_METKA/1-299       (  141) NRIVAIVGSGTHAANTALFLS  1 
Q975H4_SULTO/1-335       (  149) DKPAAVVGEGEPGVEAIELLS  1 
Q4CEA5_CLOTM/1-297       (  138) NLKVGVVGAGDYVVHEAMELL  1 
TRXB_METJA/1-301         (  140) NKEVIVIGRDTPAIMSAINLK  1 
Q4AMC4_9CHLB/1-313       (  146) GQVVAVSGRTGEAVEEAKVLS  1 
Q890T3_CLOTE/1-288       (  142) NKNVIIIGHNKEAEDEANFVS  1 
Q41VY5_DESHA/1-293       (  147) GKKVAIVSYSHEGEAEANFMA  1 
Q8ZWL7_PYRAE/1-327       (  149) GQDIALISWGDLAREPVTILS  1 
Q3GDE1_9FIRM/1-287       (  143) GKDVLLIAHSSEAESEANYMA  1 
Q3MZN7_9DELT/1-431       (  274) NQVVVVAGNESAACSGALSLL  1 
Q72C27_DESVH/1-309       (  141) GLRVKVLGEGVFAANQALELL  1 
TRXB_SPIBA/1-305         (    9) GGLAAAIYAGRAGLTPVIFLG  1 
Q44TH8_9BURK/1-556       (  246) GLRAVVIERGAIGGQAGTSSL  1 
//
ID   PNDRDTASEII; BLOCK
AC   PNDRDTASEII__G;
DE   Pyridine nucleotide disulphide reductase class-II signature
BL   MOTIF 7 width=15 seqs=154
Q47V12_COLP3/1-523       (  408) NVTIITNAQTTEVHG  1 
Q5KWS7_GEOKA/1-509       (  397) NVTVIKNAQTTEITG  1 
Q49UT7_STAS1/1-507       (  395) NVTVIKNAQTTEVLG  1 
DHNA_BACYN/1-519         (  397) NVTVIKNAQTKEITG  1 
Q48JF3_PSE14/1-520       (  403) NVTVITSAQTTEVTG  1 
Q7UP13_RHOBA/1-377       (  248) NIEILWNTVVEEVLG  1 
Q06369_9BACI/1-509       (  397) NVDVILNAQTTEITG  1 
Q6D060_ERWCT/1-526       (  411) NVDIILNAQTTEVKG  1 
Q3Z4I7_SHISS/1-531       (  415) NVDIILNAQTTEVKG  1 
AHPF_ECOLI/1-521         (  405) NVDIILNAQTTEVKG  1 
Q3IDA7_PSEHT/1-523       (  402) NITIIKSAQTTEVLG  1 
DHNA_BACSU/1-509         (  397) NVTVVKNAQTKEITG  1 
Q3NU16_SHEFR/1-521       (  399) NITIITQAMTTEVKG  1 
Q47A84_DECAR/1-521       (  404) NVTVIKSAQTTEVTG  1 
Q4AVK6_9BURK/1-523       (  406) NVTVFTHAQTTEITG  1 
Q6L133_PICTO/1-319       (  205) NIPFILNAETTEIIG  1 
Q8XT69_RALSO/1-524       (  405) NATILTNAQTTEITG  1 
Q5GWM1_XANOR/1-548       (  422) NVRIITSAQTTEVLG  1 
AHPF_XANCH/1-530         (  404) NVRIITSAQTTEVLG  1 
Q3QHW8_9GAMM/1-520       (  398) NIHIITQAQTTEVVG  1 
Q9A4B7_CAUCR/1-527       (  404) NVTIIKSAMTTEIHG  1 
Q3XDD5_METFL/1-518       (  405) NVTVITGAQTTEING  1 
Q3KC40_PSEPF/1-520       (  403) NVTVITSALTTEVTG  1 
Q3VA35_9SPHN/1-520       (  405) NVTVITSALTTEVLG  1 
Q9CIL8_LACLA/1-509       (  397) NVTVLTNVETKEILG  1 
Q974W4_SULTO/1-324       (  205) NVEFILNSVVKEIKG  1 
Q74M60_NANEQ/1-313       (  200) NIEFILNSVVKEIRG  1 
Q8EI88_SHEON/1-527       (  399) NIKIITQAMTTEVTG  1 
Q81IL0_BACCR/1-508       (  397) NVTVLKNVQTKEITG  1 
Q44WC4_9BURK/1-533       (  401) NVTIVTQAQTTELTG  1 
Q87FJ5_VIBPA/1-522       (  406) NIDIITMAQTTEVVG  1 
Q63N07_BURPS/1-535       (  401) NVTVITQARTTELTG  1 
Q3JGV8_BURP1/1-622       (  488) NVTVITQARTTELTG  1 
Q47K81_THEFY/1-310       (  195) KISFLWNTEVVEILG  1 
Q7VR36_BLOFL/1-323       (  203) NITVHTNCIVQEILG  1 
Q3N1U7_9DELT/1-548       (  424) NIPVFWDTEVKEIRG  1 
Q5FUM1_GLUOX/1-324       (  202) KVEVHWNQVVEEILG  1 
Q3P6Q0_9GAMM/1-531       (  399) NITIITQAMTTKVLG  1 
Q8D6M6_VIBVU/1-522       (  406) NVDIITMAQTTEVVG  1 
Q4CE86_CLOTM/1-509       (  397) NVTVLTNVQTKEFTG  1 
Q4L375_STAHJ/1-507       (  395) NVDIHTNARTAEVLG  1 
Q9PD48_XYLFA/1-571       (  445) NVEVIMGAQTTEVRG  1 
Q3RHJ1_XYLFA/1-531       (  405) NVEVIMGAQTTEVRG  1 
Q467Z6_METBA/1-309       (  190) NIEFIFNAQILEIMG  1 
O66266_STRMU/1-510       (  397) NITILTNVATKEIIG  1 
Q41DB1_9BACI/1-509       (  397) NVTVVANAQTKEITG  1 
Q6MQT7_BDEBA/1-314       (  197) KIEVLYNTEVIEVLG  1 
Q8ZUK0_PYRAE/1-329       (  210) KIEILWNTIVKELRG  1 
Q5FRB1_GLUOX/1-523       (  404) NVTVLTNALTTKIEG  1 
Q83WM9_DESVU/1-579       (  459) GIPVIWNAVVEEVMG  1 
AHPF_STAAM/1-507         (  395) NVDIKTNAKTTEVVG  1 
TRXB_MYCPU/1-307         (  198) NIEVLFNASVKELHG  1 
Q6A6A7_PROAC/1-568       (  450) NVDVITSARTTQILG  1 
AHPF_PSEPK/1-520         (  403) NVNVITSALTTEVLG  1 
Q8DHM2_SYNEL/1-453       (  202) KITVHWQTEAREILG  1 
Q4FPI8_PELUB/1-314       (  199) KIEIIWDSAVEEVIG  1 
Q9I6Z2_PSEAE/1-521       (  404) NVEVITSALTSEVKG  1 
Q6MS43_MYCMS/1-310       (  199) NVEFLLKSQVKEIHG  1 
TRXB_SPIBA/1-305         (  189) KIEIIYNSAVQEIKG  1 
Q9RQ71_BACFR/1-516       (  401) NVEVLVHSQTTEVVG  1 
Q8A3Z3_BACTN/1-523       (  407) NVEVFVSSQTTEVIG  1 
Q9WZX3_THEMA/1-317       (  207) KIEVIYNSTVREIRG  1 
Q979K8_THEVO/1-326       (  210) KIPYIMNAQVTEIVG  1 
Q3M452_ANAVT/1-456       (  202) KIQVHWNTEVVDVFG  1 
Q9YD51_AERPE/1-343       (  216) NIEFILDSIVTEIRG  1 
Q46JS9_PROMT/1-458       (  206) NITIHWETELLDVLG  1 
Q7MWJ1_PORGI/1-515       (  402) NIDILLSTATKEIMG  1 
AHPF_STAES/1-507         (  395) NVDIKTSAKTTEVIG  1 
Q7V0V2_PROMP/1-458       (  206) KIEIHWNTKVEKANG  1 
O26804_METTH/1-303       (  191) EIPVIWNSVVKEIGG  1 
Q54UU8_DICDI/1-319       (  206) KIEVLWDTTLVEIKG  1 
Q3I6J8_AZOBR/1-527       (  404) NVRVITSGLTTEVHG  1 
Q6F253_MESFL/1-311       (  199) NVEFLMNSVVKKVNG  1 
TRXB_RICCN/1-310         (  195) KISVIWDHVVDEIVG  1 
TRXB_CHLMU/1-312         (  200) KIVFLWNSEVVKILG  1 
Q6LH17_PHOPR/1-403       (  199) KINFVWNSVLDEITG  1 
Q93ZQ1_ARATH/1-529       (  279) NITVHYNTETVDVLS  1 
Q830N9_ENTFA/1-560       (  194) KIKIVYNIEVKEITG  1 
Q73H21_WOLPM/1-315       (  200) KIKVMWNHTVEQILG  1 
Q5N3M9_SYNP6/1-459       (  200) NVTVHWHTEAIEAVG  1 
Q3XZP0_ENTFC/1-509       (  397) NVTVIKHAATKEISG  1 
Q4A8R4_MYCH7/1-305       (  195) NVEIWFNAKVLELRG  1 
Q5B799_EMENI/1-356       (  207) KVTVRFNTVATEVLG  1 
Q6FCV0_ACIAD/1-519       (  405) NATIITNALSTEVIG  1 
Q6FA70_ACIAD/1-534       (  420) NATIITNALSTEVIG  1 
Q3X5C7_9ACTN/1-332       (  196) KISFITDTVVTDVLG  1 
TRXB_BORBU/1-326         (  216) NIEILYNSEAIEVDG  1 
Q43WZ7_SOLUS/1-557       (  425) NIEVHVQSRVVEVQG  1 
Q8G6J1_BIFLO/1-341       (  204) TITLMTNTVVTSITG  1 
Q6MK91_BDEBA/1-521       (  407) NVSIVTSAKTEKVIG  1 
TRXB_HELPJ/1-311         (  193) KIEFLTPYVVEEIKG  1 
Q826F0_STRAW/1-616       (  454) RVEVMLHTEVTEVIG  1 
Q7P771_FUSNV/1-338       (  193) KITVKFNTELIELTG  1 
Q8IEV3_TRIVA/1-304       (  193) TIKMVWDSEVDEILG  1 
Q4FQR5_PSYAR/1-525       (  412) NIDIITSAATQEIKA  1 
Q7U8D4_SYNPX/1-457       (  205) AITVHWNSEIEDVAG  1 
TRXB_MYCGE/1-315         (  205) NVVFHLNATVKQLIG  1 
Q3Z913_DEHE1/1-306       (  195) NIEMVLDTVITSING  1 
O50134_PYRHO/1-336       (  219) GIPAILNTVVTEIKG  1 
Q8FJC8_ECOL6/1-361       (  239) NIILHTNRTLEEVTG  1 
Q449V7_SOLUS/1-307       (  191) KIKFLLNTEVEEVHD  1 
Q41ZG7_DESHA/1-406       (  196) KMEFVWNSTLEAVLG  1 
Q7VB53_PROMA/1-452       (  199) QITVHWETELIDVEG  1 
Q8K5M3_STRP3/1-510       (  397) NLTIIKNVATKDIVG  1 
Q6KIA6_MYCMO/1-311       (  199) NVKIHMNSSILKLKG  1 
Q98DL9_RHILO/1-371       (  222) NIEVLTETEIEALEG  1 
TRXB_AQUAE/1-323         (  203) NVEILLRHRPIEIVG  1 
Q7NND1_GLOVI/1-555       (  422) NIVVRTRTSVTAVKG  1 
TRXB_UREPA/1-309         (  194) NIKIYYNKQTFEFFG  1 
Q44RD8_CHLLI/1-313       (  196) NVEIRYDSKVLAVNG  1 
Q418D6_KINRA/1-578       (  447) NIRVLTCTEVVQARG  1 
Q6N173_RHOPA/1-563       (  438) NIELVFNTEVVALDG  1 
Q3JZ52_STRA1/1-510       (  397) NLTILKNVATKDIVG  1 
Q9X5F7_ZYMMO/1-318       (  198) KIKIRWNSEVAEFIA  1 
Q8IFV3_GIALA/1-314       (  197) LIEIIYDSAIDEIKG  1 
TRXB_BUCAP/1-319         (  199) KVILHLNSTIEDILG  1 
Q4AMC4_9CHLB/1-313       (  196) NVDVLYNKRISSING  1 
Q8D262_WIGBR/1-314       (  196) NISIYNNFVVKKIIG  1 
Q8ZWL7_PYRAE/1-327       (  199) KAVFVPNSEVVEIKG  1 
Q44TH8_9BURK/1-556       (  418) NIEVRYRSSVAALHG  1 
O28718_ARCFU/1-300       (  188) GIPVHYSTTIRKIIG  1 
Q44R49_CHLLI/1-311       (  196) KIATILNVVVDEILG  1 
Q7NB19_MYCGA/1-314       (  201) NVHFLLSHVVDSYLG  1 
Q5V318_HALMA/1-349       (  201) EIEIMRNTELLEMHG  1 
Q41ZA4_DESHA/1-576       (  214) KIEVKFNTELREAGG  1 
Q46ST0_RALEJ/1-577       (  445) NVQLHTRAEIHALEG  1 
Q67QI6_SYMTH/1-314       (  191) KISWVLNAVPVEVLA  1 
Q8PN91_XANAC/1-365       (  222) NVQLHTGTEVAALEG  1 
Q8SSF2_ENCCU/1-309       (  196) NIEMVTPYVLESALG  1 
Q72B02_DESVH/1-307       (  193) DIDVVRSSVVEAIHG  1 
Q8EUJ3_MYCPE/1-320       (  203) KIELVLDAIPHEFLG  1 
Q975H4_SULTO/1-335       (  200) NIKMFLGYKVIRIIG  1 
Q43YR7_SOLUS/1-550       (  425) EITVHTFTNVEALEG  1 
Q5YNV4_NOCFA/1-554       (  425) TIQVHTETEVVGAIG  1 
TRXB_BUCBP/1-326         (  203) NIILRTGCIVNKIIG  1 
Q9K4L6_STRCO/1-558       (  427) NIRVRCGTLVEGAHG  1 
Q7P7X3_FUSNV/1-307       (  194) NVKITKKVKLLEIKG  1 
Q8YUX7_ANASP/1-328       (  199) QFHIHWHSLPISVDG  1 
Q3N3X7_9DELT/1-395       (  283) KVEMFLEYVPVRVLG  1 
Q64XJ1_BACFR/1-315       (  196) KIEVLFEHNVVGLFG  1 
Q3W2I4_9ACTO/1-582       (  451) TITVRVCTEVVSAQG  1 
Q7VDX6_PROMA/1-318       (  194) NVRHWSRTRLLQIEG  1 
Q3MZN7_9DELT/1-431       (  321) PIHKHPGRKVKAIVG  1 
Q45DI1_9BURK/1-562       (   32) RYPLLTEAEIHRITR  1 
Q8TV39_METKA/1-299       (  183) LIERVLSCRNVEVVH  1 
Q3RPZ9_RALME/1-550       (  429) NVDIHVGTDLIGLAP  1 
TRXB_METJA/1-301         (   72) KLPIIYDEVIKIETK  1 
Q72C27_DESVH/1-309       (  166) HVSICTQGKAASITP  1 
Q4A5G8_MYCS5/1-310       (  219) AVIVDKNGVEKEIKV  1 
Q3RV03_RALME/1-588       (   43) MFPTLTAAEIERIHR  1 
Q41VY5_DESHA/1-293       (   80) GIEVVPWKVLNIYPG  1 
Q3GDE1_9FIRM/1-287       (   88) EAEGVYNILVKEEMV  1 
Q4CEA5_CLOTM/1-297       (   70) GVEIIESEVISIEKN  1 
Q890T3_CLOTE/1-288       (   87) AMGEYFSLMVNDKMY  1 
//
ID   PNDRDTASEII; BLOCK
AC   PNDRDTASEII__H;
DE   Pyridine nucleotide disulphide reductase class-II signature
BL   MOTIF 8 width=15 seqs=154
Q4CE86_CLOTM/1-509       (  435) GVFVQIGLVPNTEWL  1 
Q5KWS7_GEOKA/1-509       (  435) GVFVQIGLVPNTEWL  1 
Q41DB1_9BACI/1-509       (  435) GVFVQIGLVPNTDWL  1 
DHNA_BACSU/1-509         (  435) GVFVQIGLVPNTEWL  1 
Q81IL0_BACCR/1-508       (  435) GVFVQIGLVPNTDWL  1 
DHNA_BACYN/1-519         (  435) GVFVQIGLVPNTDWL  1 
Q63N07_BURPS/1-535       (  440) GVFVQIGLVPNTEWL  1 
Q3JGV8_BURP1/1-622       (  527) GVFVQIGLVPNTEWL  1 
Q9A4B7_CAUCR/1-527       (  443) GVFVQIGLVPNTEWL  1 
Q8XT69_RALSO/1-524       (  444) GVFVQIGLVPNTEWL  1 
Q44WC4_9BURK/1-533       (  440) GVFVQIGLVPNTEWL  1 
Q87FJ5_VIBPA/1-522       (  445) GIFVQIGLVPNTEWL  1 
Q3P6Q0_9GAMM/1-531       (  438) GIFVQIGLVPNTEWL  1 
Q3NU16_SHEFR/1-521       (  438) GIFVQIGLVPNTEWL  1 
Q8D6M6_VIBVU/1-522       (  445) GIFVQIGLVPNTEWL  1 
Q3VA35_9SPHN/1-520       (  444) GIFVQIGLVPNTEWL  1 
Q3I6J8_AZOBR/1-527       (  443) GIFVQIGLVPNTEWL  1 
Q6A6A7_PROAC/1-568       (  489) GVFVQIGLLPNTEWL  1 
Q5FRB1_GLUOX/1-523       (  442) GVFVQIGLLPNTEWL  1 
Q9PD48_XYLFA/1-571       (  484) GVFVQIGLLPNTEWL  1 
Q3RHJ1_XYLFA/1-531       (  444) GVFVQIGLLPNTEWL  1 
Q49UT7_STAS1/1-507       (  433) GIFVQIGLLPNTEWL  1 
Q47A84_DECAR/1-521       (  443) GIFVQIGLLPNTDWL  1 
Q4AVK6_9BURK/1-523       (  444) GVFIQIGLVPNTDWL  1 
Q9I6Z2_PSEAE/1-521       (  443) GIFVQIGLLPNTEWL  1 
Q3KC40_PSEPF/1-520       (  442) GIFVQIGLLPNTDWL  1 
AHPF_PSEPK/1-520         (  442) GIFVQIGLLPNTDWL  1 
Q3IDA7_PSEHT/1-523       (  441) GIFVQIGLIPNTEWL  1 
AHPF_STAES/1-507         (  433) GIFVQIGLVPNTSWL  1 
AHPF_STAAM/1-507         (  433) GIFVQIGLLPNTSWL  1 
Q8K5M3_STRP3/1-510       (  435) GVFVQIGLVPNTAWL  1 
Q3QHW8_9GAMM/1-520       (  437) GIFVQIGLVPNSEWL  1 
Q48JF3_PSE14/1-520       (  442) GIFVQIGLLPNSEWL  1 
Q5GWM1_XANOR/1-548       (  461) GVFVQIGLLPNTEFL  1 
AHPF_XANCH/1-530         (  443) GVFVQIGLLPNTEFL  1 
O66266_STRMU/1-510       (  435) GVFVQIGLVPSTDWL  1 
Q6FCV0_ACIAD/1-519       (  444) GIFVQIGLLPNTDFL  1 
Q6FA70_ACIAD/1-534       (  459) GIFVQIGLLPNTDFL  1 
Q6D060_ERWCT/1-526       (  450) GIFVQIGLLPNTHWL  1 
Q3Z4I7_SHISS/1-531       (  454) GIFVQIGLLPNTNWL  1 
AHPF_ECOLI/1-521         (  444) GIFVQIGLLPNTNWL  1 
Q8EI88_SHEON/1-527       (  438) GIFVQIGLVPNAEWL  1 
Q4L375_STAHJ/1-507       (  433) GIFVQIGLVPNTSWI  1 
Q3JZ52_STRA1/1-510       (  435) GVFVQIGLVPSTSWL  1 
Q9CIL8_LACLA/1-509       (  435) GVFVLIGLVPNTQWL  1 
Q47V12_COLP3/1-523       (  447) GIFVQIGLMPNTEFL  1 
Q7U8D4_SYNPX/1-457       (  243) GLFYAIGHTPNTDLL  1 
Q06369_9BACI/1-509       (  435) GAFIQIGLAPNTEWL  1 
Q7V0V2_PROMP/1-458       (  243) GLFYAIGHTPNTKFL  1 
Q67QI6_SYMTH/1-314       (  230) GMFVAIGHKPNTDFL  1 
Q4FQR5_PSYAR/1-525       (  451) GVFVQIGLIPNTEFV  1 
Q6MK91_BDEBA/1-521       (  446) GIFVQIGLVPNSQFL  1 
Q7UP13_RHOBA/1-377       (  287) GMFVAIGHTPNTSFL  1 
Q98DL9_RHILO/1-371       (  261) HLFLFIGADPNTDWL  1 
Q3XDD5_METFL/1-518       (  444) AVFIQIGLVPNTDWI  1 
Q3XZP0_ENTFC/1-509       (  435) GVFILVGLLPNTDWL  1 
Q46JS9_PROMT/1-458       (  244) GLFYAIGHTPNTSLF  1 
Q3RV03_RALME/1-588       (  492) HVFLFIGAAPNTEWL  1 
Q8YUX7_ANASP/1-328       (  237) GLFYAIGHTPNTQLF  1 
Q8DHM2_SYNEL/1-453       (  241) GLFYAIGHTPNTQLF  1 
Q5N3M9_SYNP6/1-459       (  238) GLFYAIGHTPNTKLF  1 
Q3M452_ANAVT/1-456       (  240) GLFYAIGHKPNTSLF  1 
Q45DI1_9BURK/1-562       (  478) HVFLFIGAIPNTSWL  1 
Q6MQT7_BDEBA/1-314       (  236) GLFLAIGHKPNTDLF  1 
TRXB_BUCBP/1-326         (  243) GVFIAIGHAPNTKLF  1 
Q7VR36_BLOFL/1-323       (  242) GVFIAIGHDPNTAIF  1 
TRXB_BUCAP/1-319         (  240) GLFVAIGYIPNTDIF  1 
Q54UU8_DICDI/1-319       (  244) GLFYAIGHTPNSAFL  1 
Q8D262_WIGBR/1-314       (  235) GIFIAIGHIPNTKIF  1 
TRXB_RICCN/1-310         (  236) GVFIAIGHAPNTGLF  1 
Q8FJC8_ECOL6/1-361       (  279) GLFVAIGHSPNTAIF  1 
Q5V318_HALMA/1-349       (  252) AVFIAIGHTPNTDYL  1 
Q7VB53_PROMA/1-452       (  237) GLFYAIGHTPNADLL  1 
Q73H21_WOLPM/1-315       (  241) GVFIAIGHAPNTGIF  1 
TRXB_CHLMU/1-312         (  238) GVFFAIGHQPNTAFL  1 
Q9WZX3_THEMA/1-317       (  245) GVFIFIGLDPNSKLL  1 
Q3W2I4_9ACTO/1-582       (  489) WLFVFIGAAPRTDWL  1 
Q7NND1_GLOVI/1-555       (  460) SLFILIGAAPNTDWL  1 
Q418D6_KINRA/1-578       (  485) HVFVFIGAEPRTSWL  1 
Q7NB19_MYCGA/1-314       (  239) CLFPYIGAVPNTSFL  1 
Q8SSF2_ENCCU/1-309       (  234) GVFFGIGHDPNTSFL  1 
Q9K4L6_STRCO/1-558       (  465) WLFVFIGAAPLTDWL  1 
TRXB_METJA/1-301         (  227) GIFISLGHVPNTEFL  1 
Q3X5C7_9ACTN/1-332       (  234) GFFVAIGHDPATEIF  1 
Q46ST0_RALEJ/1-577       (  484) HLFLFIGADPNASWL  1 
Q8PN91_XANAC/1-365       (  262) HLFLFVGADPNTGWL  1 
Q826F0_STRAW/1-616       (  492) GLFVFTGADPHTEWL  1 
Q64XJ1_BACFR/1-315       (  237) GFFLAIGHKPNSDIF  1 
Q83WM9_DESVU/1-579       (  497) GVFVAIGHVPNSEQA  1 
Q979K8_THEVO/1-326       (  249) GVFVYVGLIPQTSFL  1 
Q44R49_CHLLI/1-311       (  235) GVFVAIGHAPNAGLF  1 
Q4FPI8_PELUB/1-314       (  240) GLFIAIGHDPATALF  1 
Q3RPZ9_RALME/1-550       (  468) HLFLFIGATPHTCWL  1 
Q449V7_SOLUS/1-307       (  231) GFFLAIGHIPNTKVF  1 
Q5FUM1_GLUOX/1-324       (  243) GVFVAIGHTPNAGPF  1 
Q8G6J1_BIFLO/1-341       (  267) AVFVAIGHTPATDFA  1 
Q3Z913_DEHE1/1-306       (  233) GLFVAVGLQPNTAYL  1 
Q6L133_PICTO/1-319       (  244) GIFVYVGIVPQTEFL  1 
Q6F253_MESFL/1-311       (  237) GLFPYIGATPVTEFL  1 
Q5YNV4_NOCFA/1-554       (  463) RLFLFIGAAPQTDWL  1 
O50134_PYRHO/1-336       (  257) GVFIFIGYEPKTDFV  1 
Q93ZQ1_ARATH/1-529       (  319) GLFYGIGHSPNSQLL  1 
Q7MWJ1_PORGI/1-515       (  441) GVFVQIGLAANTSLV  1 
Q974W4_SULTO/1-324       (  243) GVFVEIGFDPPTDFA  1 
TRXB_BORBU/1-326         (  254) AVFMAVGYKPNTEFL  1 
Q43YR7_SOLUS/1-550       (  463) HLFLMMGADPNTGWL  1 
Q9X5F7_ZYMMO/1-318       (  238) GAFIAIGHKPATELF  1 
Q3N3X7_9DELT/1-395       (  321) GIFVEIGILPNSSLF  1 
Q44TH8_9BURK/1-556       (  455) RLFVCIGGAPNTDWA  1 
Q8IEV3_TRIVA/1-304       (  231) GIFIAIGHRPATAIF  1 
Q47K81_THEFY/1-310       (  233) GLFIAIGHDPRVELF  1 
Q9RQ71_BACFR/1-516       (  440) GIFVQIGLVANSGIF  1 
Q41ZG7_DESHA/1-406       (  234) GVFFFVGMIPATEFL  1 
Q43WZ7_SOLUS/1-557       (  462) ALYIFIGAEPSTEWL  1 
Q7P771_FUSNV/1-338       (  236) GLFVFVGYAPSSEIF  1 
Q8A3Z3_BACTN/1-523       (  446) GVFVQIGLSANSSVF  1 
Q4A8R4_MYCH7/1-305       (  231) SLFPYIGFLPATKFL  1 
TRXB_SPIBA/1-305         (  227) ALFWCIGHTPQTRLL  1 
Q5B799_EMENI/1-356       (  249) GLFYAVGHDPATALV  1 
Q467Z6_METBA/1-309       (  232) GVFIYVGIHPNTEII  1 
Q8ZUK0_PYRAE/1-329       (  248) GIFIEIGAEPPAEFF  1 
Q6N173_RHOPA/1-563       (  478) NLFLFVGADPATAWL  1 
O28718_ARCFU/1-300       (  226) GIFVAIGMRPATDVV  1 
Q830N9_ENTFA/1-560       (  237) GLFVFAGNKPSTEIF  1 
Q6LH17_PHOPR/1-403       (  237) GVFMFVGTVPKTDFI  1 
Q8IFV3_GIALA/1-314       (  236) ALYWAVGHDPQTSFL  1 
Q8TV39_METKA/1-299       (  224) GVFIAAGKVPNSEPF  1 
Q72B02_DESVH/1-307       (  231) GLFIFIGFEPVGGFL  1 
Q9YD51_AERPE/1-343       (  254) GIFIEIGSEPPKELF  1 
Q74M60_NANEQ/1-313       (  237) GVFVAIGMETNIELA  1 
Q6KIA6_MYCMO/1-311       (  235) SLFPYIGFIPSVDFA  1 
Q4A5G8_MYCS5/1-310       (  235) SFFPYIGFIPAADFA  1 
Q3N1U7_9DELT/1-548       (  462) GVFIAVGYSPTVELA  1 
TRXB_MYCPU/1-307         (  234) SLFPYIGFLPSAEYA  1 
O26804_METTH/1-303       (  229) GVFIAIGEEPLNQLA  1 
Q41ZA4_DESHA/1-576       (  258) GVFVFVGYIPQSAEY  1 
TRXB_HELPJ/1-311         (  232) GLFIFVGYDVNNAVL  1 
Q8EUJ3_MYCPE/1-320       (  242) CIFPFIGFVPTNKMV  1 
TRXB_MYCGE/1-315         (  243) CLFPYIGFESNNKPV  1 
Q975H4_SULTO/1-335       (  238) GVIIEMGYVLRTEFL  1 
Q72C27_DESVH/1-309       (  222) GLFIAMGEASSLDFA  1 
Q8ZWL7_PYRAE/1-327       (  237) AVFIEVGYVTKSDFV  1 
Q6MS43_MYCMS/1-310       (  235) AIFPYIGSTPLIDSV  1 
Q3MZN7_9DELT/1-431       (  354) GVFIELGAKGALELA  1 
Q7P7X3_FUSNV/1-307       (  230) FVFLYLGTKNNIELY  1 
Q7VDX6_PROMA/1-318       (  234) VFVYMAGSKPITDFL  1 
TRXB_AQUAE/1-323         (  241) GVFIFLGGTKPSVDF  1 
Q41VY5_DESHA/1-293       (  219) GVFVLRESLPAEQIV  1 
Q4CEA5_CLOTM/1-297       (  217) GLFIAYESPSSVDFA  1 
TRXB_UREPA/1-309         (  232) ANFTFIGLLPSRINT  1 
Q3GDE1_9FIRM/1-287       (  216) GLFVLGGETAPDRLI  1 
Q890T3_CLOTE/1-288       (  214) GIFVLKDSISPGQLV  1 
Q44RD8_CHLLI/1-313       (  231) FFIYLSGSSPVLDFI  1 
Q4AMC4_9CHLB/1-313       (  231) VFLYLTGSAPILDYA  1 
//
ID   PNDRDTASEII; BLOCK
AC   PNDRDTASEII__I;
DE   Pyridine nucleotide disulphide reductase class-II signature
BL   MOTIF 9 width=15 seqs=154
Q06369_9BACI/1-509       (  468) QTSVPGIFAAGDCTD  1 
Q3XZP0_ENTFC/1-509       (  468) ATNIPGVFAAGDCTD  1 
Q41DB1_9BACI/1-509       (  468) ATNIPGVFAAGDCTD  1 
Q4AVK6_9BURK/1-523       (  477) QTSVPGVFAAGDVTT  1 
Q8EI88_SHEON/1-527       (  471) QTSVPGVFAAGDVTN  1 
AHPF_PSEPK/1-520         (  475) QTSIPGVFAAGDVTT  1 
Q81IL0_BACCR/1-508       (  467) ATNVPGVFAAGDCTN  1 
DHNA_BACYN/1-519         (  468) ATNVPGVFAAGDCTN  1 
Q3P6Q0_9GAMM/1-531       (  471) QTSIPGVFAAGDVTN  1 
Q3NU16_SHEFR/1-521       (  471) QTSIPGVFAAGDVTN  1 
Q67QI6_SYMTH/1-314       (  264) QTNVPGVFACGDVQD  1 
TRXB_CHLMU/1-312         (  272) RTSVPGVFAAGDVQD  1 
Q9YD51_AERPE/1-343       (  288) RTSIPGIFAAGDCTS  1 
Q3KC40_PSEPF/1-520       (  475) ETSIPGIFAAGDVTT  1 
Q9CIL8_LACLA/1-509       (  468) ATNLPGVFAAGDCTD  1 
Q72C27_DESVH/1-309       (  255) RTNIPGVFAAGDCTG  1 
Q3JZ52_STRA1/1-510       (  469) STNIPGIFAAGDCTD  1 
Q8K5M3_STRP3/1-510       (  469) STNIPGIFAAGDCTD  1 
Q4CE86_CLOTM/1-509       (  468) ETSMPGVFAAGDCTN  1 
AHPF_STAES/1-507         (  466) ATNVPGIFAAGDVTD  1 
Q6FCV0_ACIAD/1-519       (  477) ETNVKGVFAAGDCTT  1 
Q6FA70_ACIAD/1-534       (  492) ETNVKGVFAAGDCTT  1 
Q6D060_ERWCT/1-526       (  483) ETSVKGVFAAGDCTT  1 
Q3Z4I7_SHISS/1-531       (  487) ETNVKGVFAAGDCTT  1 
AHPF_ECOLI/1-521         (  477) ETNVKGVFAAGDCTT  1 
Q63N07_BURPS/1-535       (  473) ATSVPGVFAAGDVTT  1 
Q3JGV8_BURP1/1-622       (  560) ATSVPGVFAAGDVTT  1 
Q44WC4_9BURK/1-533       (  473) ATSVPGVFAAGDVTT  1 
Q49UT7_STAS1/1-507       (  466) ATSIPGIFAAGDVTD  1 
TRXB_SPIBA/1-305         (  261) YTNVPGIFAAGDCCD  1 
Q3QHW8_9GAMM/1-520       (  470) QTSLPGVFAAGDVTN  1 
Q4L375_STAHJ/1-507       (  466) NTNVPGIFAAGDVTD  1 
AHPF_STAAM/1-507         (  466) NTNVPGIFAAGDVTD  1 
Q3GDE1_9FIRM/1-287       (  247) ETNLPGVFAAGDCTG  1 
Q47A84_DECAR/1-521       (  476) QTSAPGVFAAGDCTT  1 
Q9I6Z2_PSEAE/1-521       (  476) ETSLPGIFAAGDVTT  1 
O28718_ARCFU/1-300       (  260) RTNVEGVFAAGDCCD  1 
DHNA_BACSU/1-509         (  468) ATSVPGLFAAGDCTD  1 
Q8FJC8_ECOL6/1-361       (  316) QTSIPGVFAAGDVMD  1 
Q5KWS7_GEOKA/1-509       (  468) ATNIEGVFAAGDCTD  1 
Q8ZUK0_PYRAE/1-329       (  282) ETNIPGLFAAGDCTS  1 
TRXB_BUCAP/1-319         (  277) QTNIPGVFAAGDVID  1 
Q6MQT7_BDEBA/1-314       (  270) YTNIPGVFAAGDVQD  1 
Q8IFV3_GIALA/1-314       (  272) RTSVDGVFAAGDCCD  1 
Q8DHM2_SYNEL/1-453       (  274) QTNVEGVFAAGDVQD  1 
Q3M452_ANAVT/1-456       (  274) ETSVEGVFAAGDVQD  1 
Q979K8_THEVO/1-326       (  283) RTNVPGIYAAGDVTS  1 
TRXB_RICCN/1-310         (  270) RTSVEGVFAAGDVQD  1 
TRXB_BUCBP/1-326         (  280) QTNIPGIFAAGDVID  1 
Q48JF3_PSE14/1-520       (  475) ETSVPGIFAAGDVTV  1 
Q975H4_SULTO/1-335       (  271) RTNVEGIFAAGDVTN  1 
Q47K81_THEFY/1-310       (  267) HTNIPGVFACGDVVD  1 
Q6N173_RHOPA/1-563       (  523) ETSVPGVFAVGDVRS  1 
Q7MWJ1_PORGI/1-515       (  474) RTNTPGIYAAGDCTT  1 
Q3RV03_RALME/1-588       (  538) ETSVPGVFAIGDVRS  1 
Q46ST0_RALEJ/1-577       (  529) QTSVPGVFAIGDVRS  1 
Q3X5C7_9ACTN/1-332       (  267) MTSVPGVFAAGDVAD  1 
Q7NND1_GLOVI/1-555       (  512) ETSVPGIFVAGDVRC  1 
Q44R49_CHLLI/1-311       (  269) ETSVQGVFACGDVQD  1 
Q93ZQ1_ARATH/1-529       (  353) NTSVEGVFAAGDVQD  1 
Q54UU8_DICDI/1-319       (  278) KTNVEGVFACGDVQD  1 
Q974W4_SULTO/1-324       (  277) RTNIEGVYAAGDCTG  1 
Q9RQ71_BACFR/1-516       (  473) RTNVPGIYAAGDVST  1 
Q3XDD5_METFL/1-518       (  477) QTSEPGIFAAGDVTT  1 
Q43WZ7_SOLUS/1-557       (  514) ETSVPGVFAVGDVRA  1 
Q8YUX7_ANASP/1-328       (  271) ATNIPGIWAAGDVQD  1 
Q9PD48_XYLFA/1-571       (  517) HTSLPGVFAAGDATT  1 
Q3RHJ1_XYLFA/1-531       (  477) HTSLPGVFAAGDATT  1 
O50134_PYRHO/1-336       (  290) RTKVPGIFAAGDITN  1 
Q7V0V2_PROMP/1-458       (  277) ETSIEGIFAAGDVVD  1 
Q72B02_DESVH/1-307       (  264) RTNLPGIFAAGDIRS  1 
Q8SSF2_ENCCU/1-309       (  268) YTNIPGLFAAGDVCD  1 
Q7VB53_PROMA/1-452       (  271) ETSIEGVFAAGDVAD  1 
Q47V12_COLP3/1-523       (  480) ETSITGVFAAGDVTN  1 
Q826F0_STRAW/1-616       (  545) ETSLPGVFAVGDVRS  1 
Q4FPI8_PELUB/1-314       (  274) ETNIPGVYAAGDVKD  1 
Q9A4B7_CAUCR/1-527       (  477) ETSIPGVFAAGDATV  1 
Q8XT69_RALSO/1-524       (  477) HTSVPGVFAAGDSTT  1 
Q64XJ1_BACFR/1-315       (  271) RTKVPGVFAAGDVAD  1 
Q3MZN7_9DELT/1-431       (  390) ETNVPGVYAAGDICG  1 
Q9X5F7_ZYMMO/1-318       (  272) QTSIKGIFACGDVMD  1 
TRXB_AQUAE/1-323         (  275) MTSVPGVFAAGDVLC  1 
O66266_STRMU/1-510       (  469) ATNIPAIFAAGDCTD  1 
Q3VA35_9SPHN/1-520       (  477) ATSQPGIFAAGDVTT  1 
Q5GWM1_XANOR/1-548       (  494) QTDVPGVFAAGDATT  1 
AHPF_XANCH/1-530         (  476) QTDVPGVFAAGDATT  1 
Q5FRB1_GLUOX/1-523       (  475) GTSVPGVFAAGDATT  1 
Q44TH8_9BURK/1-556       (  508) ETSVPGSFAAGDVRS  1 
Q6A6A7_PROAC/1-568       (  522) TTSAPGIFAAGDCTT  1 
Q4AMC4_9CHLB/1-313       (  264) STSVPGVFAAGDVLC  1 
Q87FJ5_VIBPA/1-522       (  479) ETSLEGVFAAGDATT  1 
Q8D6M6_VIBVU/1-522       (  479) ETSLEGVFAAGDATT  1 
Q5B799_EMENI/1-356       (  283) FTSVEGVFACGDVQD  1 
Q4CEA5_CLOTM/1-297       (  250) QTNLEGLFAAGDCTG  1 
Q3RPZ9_RALME/1-550       (  504) ETSMPGVFAIGDVRA  1 
Q6L133_PICTO/1-319       (  278) RTSVPGIYAAGDVVK  1 
Q6LH17_PHOPR/1-403       (  270) ETNIPGIYAVGDVTE  1 
TRXB_UREPA/1-309         (  266) QTSVCGIFAAGDIVD  1 
Q8PN91_XANAC/1-365       (  305) ETNRPGVFAIGDVRA  1 
Q46JS9_PROMT/1-458       (  278) ETSLEGVYAAGDVAD  1 
Q5FUM1_GLUOX/1-324       (  277) GTSVKGVFAAGDIQD  1 
Q8D262_WIGBR/1-314       (  273) STSIPGIFSAGDVSD  1 
Q6MK91_BDEBA/1-521       (  479) RTSAKGIYAAGDVTT  1 
Q418D6_KINRA/1-578       (  537) ETSVPGVFVAGDARA  1 
Q9K4L6_STRCO/1-558       (  517) ETSVPGVFVAGDARA  1 
Q4A5G8_MYCS5/1-310       (  268) ETSVRGIFAAGDIRS  1 
Q8TV39_METKA/1-299       (  257) RTSLEGVYSAGDVTT  1 
Q5YNV4_NOCFA/1-554       (  515) ETSVPGVFVAGDVHA  1 
Q43YR7_SOLUS/1-550       (  509) ETSLPGIFAVGDIRA  1 
Q7U8D4_SYNPX/1-457       (  277) ETSVDGVFSAGDVAD  1 
Q8G6J1_BIFLO/1-341       (  301) VTSAPGIFAAGDCVD  1 
Q7VR36_BLOFL/1-323       (  280) ATSVNGIFAAGDVID  1 
Q8IEV3_TRIVA/1-304       (  264) ATKVPGVFVCGDCAD  1 
Q7UP13_RHOBA/1-377       (  322) NTSVNGVFAAGDVAD  1 
Q45DI1_9BURK/1-562       (  519) ETSVRGVFCAGDVRH  1 
Q5N3M9_SYNP6/1-459       (  272) ETSLEGVFAASDVQD  1 
Q830N9_ENTFA/1-560       (  269) ETNIPGVYAAGDLRI  1 
Q449V7_SOLUS/1-307       (  264) RTNIAGVFHAGDVQD  1 
Q4FQR5_PSYAR/1-525       (  484) RTDRKGIFACGDVTT  1 
Q467Z6_METBA/1-309       (  263) ETSKKGIYAVGDCRD  1 
Q8A3Z3_BACTN/1-523       (  479) RTNVTGIYAAGDVST  1 
Q9WZX3_THEMA/1-317       (  278) ETSVKGIYAVGDVRK  1 
O26804_METTH/1-303       (  263) RTNVPLVYAAGDITG  1 
TRXB_METJA/1-301         (  261) RTNIDGIYAVGDVRG  1 
Q98DL9_RHILO/1-371       (  302) ETSRSGVFAIGDVRC  1 
Q3I6J8_AZOBR/1-527       (  476) QTSIPGVFAAGQTQT  1 
Q41VY5_DESHA/1-293       (  250) ETGIPGLFAAGDCSG  1 
Q890T3_CLOTE/1-288       (  245) KTNIEGCFAAGDCIG  1 
Q4A8R4_MYCH7/1-305       (  266) QTKIPGIYAVGDVVS  1 
TRXB_BORBU/1-326         (  287) KTSVDGVFSCGDVSN  1 
Q3IDA7_PSEHT/1-523       (  475) ATSLPGVYGAGDATN  1 
TRXB_MYCGE/1-315         (  277) QTNIKGFYVAGDCRS  1 
Q3N1U7_9DELT/1-548       (  496) RTNIPGIYSAGDVEG  1 
Q83WM9_DESVU/1-579       (  531) RTNIPRVYAAGDVIG  1 
Q44RD8_CHLLI/1-313       (  264) ATSAPGVFAAGDMLC  1 
Q7NB19_MYCGA/1-314       (  272) KTSVDGLYAAGDCVH  1 
TRXB_MYCPU/1-307         (  267) ETKVPGIYAIGDIRI  1 
Q41ZA4_DESHA/1-576       (  291) GTNVEGVYAAGDIRP  1 
Q3N3X7_9DELT/1-395       (  354) RTGLAGVFACGDVTN  1 
Q73H21_WOLPM/1-315       (  275) LTSRAGVFAAGDVQD  1 
Q7P771_FUSNV/1-338       (  269) MTNIDGVFAVGDIRP  1 
Q3W2I4_9ACTO/1-582       (  541) ESSVPGVFVAGDARA  1 
TRXB_HELPJ/1-311         (  270) KTNVQGLFAAGDIRI  1 
Q41ZG7_DESHA/1-406       (  268) ETNLPGIYAVGDNRV  1 
Q6MS43_MYCMS/1-310       (  268) QTEIKGLFVAGDVRD  1 
Q8ZWL7_PYRAE/1-327       (  270) KTKTPGVFAAGDIVA  1 
Q8EUJ3_MYCPE/1-320       (  276) ETSIPGLFSTGDVNN  1 
Q5V318_HALMA/1-349       (  291) ATDVDGIFGAGDVVD  1 
Q6KIA6_MYCMO/1-311       (  268) ETKLENIFAAGDIRV  1 
Q3Z913_DEHE1/1-306       (  266) ETSVSGILCAGDIRS  1 
Q6F253_MESFL/1-311       (  270) KSNIKGLFIAGDVRD  1 
Q74M60_NANEQ/1-313       (  271) RTNIQYVYAAGNITN  1 
Q7VDX6_PROMA/1-318       (  267) STTSEGVWAIGDIRN  1 
Q7P7X3_FUSNV/1-307       (  263) KTRTDKMYAIGDIRE  1 
//
ID   PNDRDTASEII; BLOCK
AC   PNDRDTASEII__J;
DE   Pyridine nucleotide disulphide reductase class-II signature
BL   MOTIF 10 width=15 seqs=154
Q9RQ71_BACFR/1-516       (  490) YKQIIIAMGEGAKAA  1 
Q7MWJ1_PORGI/1-515       (  491) YKQIVIAMGEGAKAA  1 
Q6MK91_BDEBA/1-521       (  496) YKQIVIAMGEGAKAA  1 
Q7VR36_BLOFL/1-323       (  297) YRQAITAAGSGCMAA  1 
Q67QI6_SYMTH/1-314       (  281) YRQAITAAGSGCMAA  1 
Q8A3Z3_BACTN/1-523       (  496) YKQIIISMGEGAKAA  1 
Q87FJ5_VIBPA/1-522       (  496) YKQIIIAMGEGAKAS  1 
Q8D6M6_VIBVU/1-522       (  496) YKQIIIAMGEGAKAS  1 
Q9A4B7_CAUCR/1-527       (  494) YKQIIIAMGEGAKAS  1 
Q8DHM2_SYNEL/1-453       (  291) YRQAVTAAGSGCMAA  1 
Q44R49_CHLLI/1-311       (  286) YRQAVTAVGSGCMAA  1 
Q4CE86_CLOTM/1-509       (  485) YKQIVIAMGSGATAA  1 
Q3I6J8_AZOBR/1-527       (  494) YKQIIIAMGEGSKAA  1 
Q64XJ1_BACFR/1-315       (  288) YRQAITAAGSGCKAA  1 
Q5FRB1_GLUOX/1-523       (  492) YKQIVIAMGEGAKAS  1 
TRXB_CHLMU/1-312         (  289) YRQAITSAGSGCMAA  1 
O66266_STRMU/1-510       (  486) YKQIIISMGSGATAA  1 
Q3JZ52_STRA1/1-510       (  486) YKQIIISMGSGATAA  1 
Q8K5M3_STRP3/1-510       (  486) YKQIIISMGSGATAA  1 
Q5KWS7_GEOKA/1-509       (  485) YKQIIISMGSGATAA  1 
Q41DB1_9BACI/1-509       (  485) YKQIIISMGSGATAA  1 
DHNA_BACYN/1-519         (  485) YKQIIISMGSGATAA  1 
Q47V12_COLP3/1-523       (  497) YKQIIIAMGSGANAA  1 
Q3QHW8_9GAMM/1-520       (  487) YKQIIIAMGSGATAS  1 
Q9PD48_XYLFA/1-571       (  534) YKQIVIAMGEGSKAA  1 
Q3RHJ1_XYLFA/1-531       (  494) YKQIVIAMGEGSKAA  1 
Q5GWM1_XANOR/1-548       (  511) YKQIVIAMGEGSKAA  1 
AHPF_XANCH/1-530         (  493) YKQIVIAMGEGSKAA  1 
Q6MQT7_BDEBA/1-314       (  287) YRQAITAAGTGCMAA  1 
Q8YUX7_ANASP/1-328       (  288) YRQAITAAGTGCMAA  1 
Q9X5F7_ZYMMO/1-318       (  289) YRQAVTAAGTGCMAA  1 
TRXB_RICCN/1-310         (  287) YRQAVTAAGTGCMAA  1 
Q81IL0_BACCR/1-508       (  484) YKQIIISMGSGANAA  1 
Q8EI88_SHEON/1-527       (  488) YKQIIIAMGSGANAS  1 
Q8FJC8_ECOL6/1-361       (  333) YRQAITSAGTGCMAA  1 
Q7UP13_RHOBA/1-377       (  339) YRQAITSAGTGCMAA  1 
Q3VA35_9SPHN/1-520       (  494) YKQIVIAMGEGSKAS  1 
Q449V7_SOLUS/1-307       (  281) YRQAITAAGAGCMAA  1 
Q5B799_EMENI/1-356       (  300) YRQAITSAGSGCIAA  1 
Q63N07_BURPS/1-535       (  490) YKQIVIAVGEGAKAS  1 
Q3JGV8_BURP1/1-622       (  577) YKQIVIAVGEGAKAS  1 
Q3XDD5_METFL/1-518       (  494) FKQIIIAMGEGSKAA  1 
Q9I6Z2_PSEAE/1-521       (  493) YKQIVIAVGEGAKAS  1 
Q3KC40_PSEPF/1-520       (  492) YKQIVIAVGEGAKAS  1 
AHPF_PSEPK/1-520         (  492) YKQIVIAVGEGAKAS  1 
Q4AVK6_9BURK/1-523       (  494) FKQIIIAAGEGAKAA  1 
Q3IDA7_PSEHT/1-523       (  492) FKQIIIAMGSGATAS  1 
Q3NU16_SHEFR/1-521       (  488) FKQIIIAMGSGATAS  1 
TRXB_SPIBA/1-305         (  278) YRQAIVAAGSGCKAA  1 
Q3XZP0_ENTFC/1-509       (  485) YKQIIVSMGSGATAA  1 
Q6FCV0_ACIAD/1-519       (  494) YKQIIIATGEGAKAS  1 
Q6FA70_ACIAD/1-534       (  509) YKQIIIATGEGAKAS  1 
Q6D060_ERWCT/1-526       (  500) YKQIIIATGEGAKAS  1 
Q3Z4I7_SHISS/1-531       (  504) YKQIIIATGEGAKAS  1 
AHPF_ECOLI/1-521         (  494) YKQIIIATGEGAKAS  1 
Q47K81_THEFY/1-310       (  284) YRQAITAAGSGCAAA  1 
Q4FPI8_PELUB/1-314       (  291) FRQAVTAAGMGCMAA  1 
Q3M452_ANAVT/1-456       (  291) YRQAITAAGSGCAAA  1 
Q93ZQ1_ARATH/1-529       (  370) WRQAVTAAGSGCIAA  1 
Q9CIL8_LACLA/1-509       (  485) YKQIIISMGTGATAS  1 
Q6A6A7_PROAC/1-568       (  539) YKQIIISMGAGATAA  1 
Q54UU8_DICDI/1-319       (  295) YRQAITAAGNGCMAA  1 
Q47A84_DECAR/1-521       (  493) YKQIIIAMGAGATAS  1 
Q5FUM1_GLUOX/1-324       (  294) FRQAVTAAGTGCMAA  1 
Q3X5C7_9ACTN/1-332       (  284) YRQAVTAAGDGCRAA  1 
Q8XT69_RALSO/1-524       (  494) FKQIIIATGEGAKAA  1 
Q73H21_WOLPM/1-315       (  292) YRQAVVAAGTGCMAA  1 
Q44WC4_9BURK/1-533       (  490) FKQIVIAVGEGAKAS  1 
Q7U8D4_SYNPX/1-457       (  294) WRQGITAAGSGCKAA  1 
Q7VB53_PROMA/1-452       (  288) WRQGITAAGSGCKAA  1 
Q5N3M9_SYNP6/1-459       (  289) YRQAITAAGTGCAAA  1 
DHNA_BACSU/1-509         (  485) YNQIIISMGSGATAA  1 
Q8IEV3_TRIVA/1-304       (  281) YRQAITSAGTGCQAA  1 
Q46JS9_PROMT/1-458       (  295) WRQGVTAAGSGCKAA  1 
TRXB_BUCBP/1-326         (  297) YKQAITSSASGCMAA  1 
Q06369_9BACI/1-509       (  485) YKQIIVSMGAGATAA  1 
Q48JF3_PSE14/1-520       (  492) YKQIIIALGEGAKAS  1 
Q8G6J1_BIFLO/1-341       (  318) YRQAISAAGMGCRAA  1 
Q7V0V2_PROMP/1-458       (  294) WRQGVTAAGTGCMAA  1 
Q4FQR5_PSYAR/1-525       (  501) FKQINIAMGEGSKAA  1 
Q3P6Q0_9GAMM/1-531       (  488) FKQIIIAMGSGASAS  1 
Q83WM9_DESVU/1-579       (  547) VRQIVTAVGSGATAA  1 
TRXB_BUCAP/1-319         (  294) YRQAITSSASGCMAA  1 
Q5V318_HALMA/1-349       (  308) YQQAVTAAGMGCKAA  1 
Q8D262_WIGBR/1-314       (  290) YRQAITASGFGCMAA  1 
Q4A5G8_MYCS5/1-310       (  285) IRQIITAASEGAMAA  1 
Q3N3X7_9DELT/1-395       (  371) FKQVVVAVGEGAKAA  1 
Q8IFV3_GIALA/1-314       (  289) YRQAVVAAGSGSKAA  1 
Q49UT7_STAS1/1-507       (  483) NKQIIISMGAGANAA  1 
Q4L375_STAHJ/1-507       (  483) NKQIIISMGAGANAA  1 
AHPF_STAES/1-507         (  483) NKQIIISMGAGANAA  1 
AHPF_STAAM/1-507         (  483) NKQIIISMGAGANAA  1 
O50134_PYRHO/1-336       (  306) FKQIAVAVGQGAIAA  1 
Q7VDX6_PROMA/1-318       (  284) FKQAVVAASDGCIAA  1 
Q6LH17_PHOPR/1-403       (  287) LRQVVTAAGDGAVAA  1 
Q830N9_ENTFA/1-560       (  286) LRQIVTAVADGAIAA  1 
Q41ZG7_DESHA/1-406       (  285) LRQVVSAAGDGATAA  1 
O28718_ARCFU/1-300       (  277) LKQVVTACGDGAVAA  1 
Q979K8_THEVO/1-326       (  300) FAQIASAVGDGCKAA  1 
Q3Z913_DEHE1/1-306       (  283) IRQVISAAGDGAVAA  1 
Q974W4_SULTO/1-324       (  296) FRQIITSAAQGAVAA  1 
TRXB_AQUAE/1-323         (  292) VKQAVVAAAMGCKAA  1 
Q975H4_SULTO/1-335       (  288) YKQAVVAAAEGVKAA  1 
Q7P771_FUSNV/1-338       (  286) LRQVVTAVADGAIAA  1 
Q9YD51_AERPE/1-343       (  307) FRQVVTAAAMGAVAA  1 
Q3N1U7_9DELT/1-548       (  512) YKQIVTAMSQGTEAA  1 
Q6MS43_MYCMS/1-310       (  285) LRQIAIACGDGAIAG  1 
Q9WZX3_THEMA/1-317       (  295) LRQIVTAVADGAIAV  1 
Q4CEA5_CLOTM/1-297       (  266) FKQIATAVGQGALAG  1 
Q72B02_DESVH/1-307       (  281) CRQVTTAVGDGATAA  1 
Q72C27_DESVH/1-309       (  271) FLQIAVAVGEGAKAA  1 
Q8EUJ3_MYCPE/1-320       (  293) VRQISTAVGDGTIAA  1 
Q44TH8_9BURK/1-556       (  525) VKRVASAVGEGAMAV  1 
Q418D6_KINRA/1-578       (  554) VKRVASAVGEGAMAV  1 
Q3W2I4_9ACTO/1-582       (  558) VKRVASAVGEGAMAV  1 
Q6F253_MESFL/1-311       (  287) LRQIAIAAGDGALAG  1 
TRXB_HELPJ/1-311         (  287) PKQVVCAASDGATAA  1 
Q41ZA4_DESHA/1-576       (  308) LRQLVTAVADGAIAA  1 
Q8ZWL7_PYRAE/1-327       (  287) YKQAVISAAMGVAAA  1 
Q8ZUK0_PYRAE/1-329       (  302) FKQIQIAAAHGAIAA  1 
Q44RD8_CHLLI/1-313       (  281) IKQAVIVAAEGCQAA  1 
Q6KIA6_MYCMO/1-311       (  285) IRQVATAIGDGAIAG  1 
Q4AMC4_9CHLB/1-313       (  281) IKQAVIVASEGCRAA  1 
Q826F0_STRAW/1-616       (  562) VKRVASAAGEGAMAI  1 
Q8SSF2_ENCCU/1-309       (  285) YRQAVTAAASGAISG  1 
Q74M60_NANEQ/1-313       (  290) LDQIVTSMAQGAIAA  1 
Q43YR7_SOLUS/1-550       (  526) IKRVASAVGEGSMAV  1 
Q6L133_PICTO/1-319       (  295) EEQIATAVGDGCRAA  1 
Q5YNV4_NOCFA/1-554       (  532) AKRVASAVGEGAMAV  1 
Q9K4L6_STRCO/1-558       (  534) AKRVASAVGEGAMAV  1 
O26804_METTH/1-303       (  279) LNQWVTACAEGAIAA  1 
TRXB_UREPA/1-309         (  283) VRQIATATNDGVIAA  1 
Q4A8R4_MYCH7/1-305       (  283) IRQIVTAASDGAIVG  1 
TRXB_MYCGE/1-315         (  294) FRQIATAISDGVTAV  1 
TRXB_BORBU/1-326         (  304) YAQAITAAAEGFIAS  1 
Q3MZN7_9DELT/1-431       (  406) PWQMAKAVGEGCVAG  1 
Q7NB19_MYCGA/1-314       (  289) IRQISTAISDGTIAA  1 
TRXB_METJA/1-301         (  277) VMQVAKAVGDGCVAM  1 
Q890T3_CLOTE/1-288       (  261) PYQYIKAAGEGQVAA  1 
TRXB_MYCPU/1-307         (  284) IRQILTATSDGTIAG  1 
Q98DL9_RHILO/1-371       (  319) VKRVAAAVGEGAQVV  1 
Q7NND1_GLOVI/1-555       (  529) VKRVASGVGEGSIAV  1 
Q3RPZ9_RALME/1-550       (  521) TKRVAAAVGDGAAAI  1 
Q7P7X3_FUSNV/1-307       (  280) VRQVATATNDGVIAT  1 
Q8PN91_XANAC/1-365       (  322) VKRVAAAVGEGAAVV  1 
Q3RV03_RALME/1-588       (  555) TKRVAAAVGEGAAVV  1 
Q467Z6_METBA/1-309       (  280) IWQLVAAVRDGALAA  1 
Q3GDE1_9FIRM/1-287       (  263) PYQVAKSVGEGQVAG  1 
Q43WZ7_SOLUS/1-557       (  531) VKRVASGVGEGSIAI  1 
Q45DI1_9BURK/1-562       (  536) TKRVAAAVGDGAAVV  1 
Q46ST0_RALEJ/1-577       (  546) TKRVAAAVGEGASVV  1 
Q41VY5_DESHA/1-293       (  266) PYQLNKAVGEGGTAA  1 
Q6N173_RHOPA/1-563       (  540) VKRVGGAIGEGAQVV  1 
Q8TV39_METKA/1-299       (  274) HRNVPSAVYQGSVAG  1 
//
