# Supplementary material for: Linear array of conserved sequence motifs to discriminate protein subfamilies: study on pyridine nucleotide-disulfide reductases
Source: BMC Bioinformatics. 2007 Mar 16;8:96. doi: 10.1186/1471-2105-8-96 (PMC1847454; doi:10.1186/1471-2105-8-96)
Supplement: Additional file 3 — BLOCKS' representations of the PNDR class III fingerprint [file 1471-2105-8-96-S3.bloc]

ID   PNDRDTASEIII; BLOCK
AC   PNDRDTASEIII__A;
DE   Pyridine nucleotide disulphide reductase class-III signature
BL   MOTIF 1 width=21 seqs=67
Q6XYS4_SPIKU/1-452       (    1) MKIIVVGTNHAGTTAVRTLRR  1 
Q6YQD3_ONYPE/1-447       (    1) MKVIVVGCTHAGTAAVKTIKK  1 
Q5WGX8_BACSK/1-459       (    1) MKIIVIGCTHAGTTAVKNLLR  1 
Q88SH4_LACPL/1-450       (    1) MKVIVIGCTHAGTAAVNQILA  1 
Q88YJ8_LACPL/1-470       (    1) MKIVIVGCTHAGTAAAAQILK  1 
NAOX_ENTFA/1-446         (    1) MKVVVVGCTHAGTSAVKSILA  1 
Q6F280_MESFL/1-452       (    1) MKVIVLGTNHAGTTAVRTLKR  1 
Q6MTY2_MYCMS/1-454       (    1) MKVIVLGTNHAGTTAVRTLKR  1 
Q3Y1R2_ENTFC/1-454       (    1) MKIVIIGASHAGITAALNLRK  1 
Q8EWN4_MYCPE/1-454       (    1) MKVVVVGINHAGTSAIRTLLS  1 
Q88YJ2_LACPL/1-452       (    1) MKVAIIGCTHAGIAAMKQILK  1 
Q7NAZ7_MYCGA/1-472       (    1) MKVIVVGINHAGTSAIRTMLA  1 
Q8KR34_LACLC/1-446       (    1) MKIVVIGTNHAGIATANTLLE  1 
Q88VU3_LACPL/1-468       (    1) MKVMIIGSTHAGTAAAREILT  1 
Q7QU92_GIALA/1-484       (   27) MKVIILGCNHGGTAVAKTIKQ  1 
Q98RI6_MYCPU/1-478       (   23) MKVVVVGANHAGTSFIRTFKQ  1 
Q8KRG4_LACBR/1-450       (    1) MKVTVVGCTHAGTFAIKQILA  1 
Q41C70_9BACI/1-450       (    1) MKVAVIGCTHAGTAAVKELTS  1 
O29847_ARCFU/1-551       (    1) MNVVVIGGGAAGLKAASRIRR  1 
O83891_TREPA/1-445       (    1) MKIVIIGANHAGTACVNCLTD  1 
Q6KH25_MYCMO/1-462       (    5) KKIIVVGANHAGTSFLRTIRK  1 
Q926L6_LISIN             (    1) MKYVIVGTSHAGFEAVQTLLK  1 
Q9F1X5_LACSN/1-452       (    1) MKVIVVGCTHAGTFAVKQTIA  1 
Q8ELB9_OCEIH/1-455       (    1) MKVAVIGCTHAGTTAIKNIVN  1 
Q8KQL8_9STRE/1-455       (    2) SKIVVVGANHAGTACIKTMLT  1 
Q74EW6_GEOSL/1-444       (    1) MKTVIIGGVAGGLSAASQIKR  1 
O27407_METTH/1-450       (    1) MRVVIVGGGAGGLSTASNIRK  1 
Q4AAP9_MYCHJ/1-460       (    1) MKIISIGTNHAGTSFLRTLKT  1 
NAOX_MYCPN/1-479         (    2) KKVIVIGVNHAGTSFIRTLLS  1 
Q8TX00_METKA/1-446       (    1) MRVVVVGGGAAGVVAARTARE  1 
Q8A513_BACTN/1-826       (    1) MKIIIIGGVAGGATTAARIRR  1 
Q8TH86_METAC/1-488       (   40) TRVVIIGGGACGMAAATKIRR  1 
Q88UF0_LACPL             (    1) MKVIVVGSSHGGYETVRGILA  1 
Q6LXT8_METMP/1-442       (    1) MDVVIIGSGAGGLTTASNIKK  1 
Q73RJ2_TREDE/1-444       (    2) SKIVVVGANHAGTSAINFLTE  1 
Q40TP4_DESAC/1-449       (    4) TDVAIIGGSAAGLAAATTLMR  1 
NAOX_METJA/1-448         (    1) MRAIIIGSGAAGLTTASTIRK  1 
Q9CDT5_LACLA/1-443       (    1) MKIVIVGSSHAGICAGLRALE  1 
Q8PXC5_METMA/1-493       (   43) AKVVIIGGGACGMATATKIRR  1 
Q7MXK3_PORGI/1-938       (  126) MRYVIVGGVAGGATAAARLRR  1 
Q3G2H7_9DELT/1-563       (    3) KRIIVIGGSAAGPKAAARAKR  1 
Q833L5_ENTFA/1-444       (    1) MKIVIIGASFAGISAAIASRK  1 
Q6AJ61_DESPS/1-604       (   32) ERIVIIGGVAAGPKAACRIKR  1 
Q5JJB9_PYRKO/1-447       (    3) YDVVVIGGSAGGLTAAISAKR  1 
Q3VU93_PROAE/1-450       (    5) VDILVIGGSAAGIVAATTARA  1 
Q46DW0_METBA/1-506       (   39) IKVIIIGGGACGMAVATKIRR  1 
Q6AMZ5_DESPS/1-447       (    8) SDIIIIGGGAAGIVAVNTIHA  1 
Q3Y0N5_ENTFC/1-431       (    1) MNIVIVGGSFAGIHAAIYLRQ  1 
Q3IBR1_9BACT/1-562       (   17) RRVVIVGASAAGLRCACRLAR  1 
Q8CMY6_STAES             (    1) MKYIVVGTSHSGYEVIQTLLK  1 
Q8KAS7_CHLTE/1-452       (    5) VDVLVIGGSAAGIVAATTGKA  1 
Q8G4V8_BIFLO/1-448       (    2) TTVAVIGCTHAGTFATTSILA  1 
Q6VXQ2_ENTFC/1-447       (    2) KKIVIIGSNHSGLAAARFLNL  1 
Q44ND9_CHLLI/1-451       (    4) VDVLVIGGSAAGIVAASTGKA  1 
Q8KS25_THENE/1-443       (    3) YDVVIVGGGPAGLVAAFTTKR  1 
O28421_ARCFU/1-448       (    6) YDVLIIGGGPAGIVTATTAKK  1 
Q5FJ98_LACAC             (    4) RKVIIVGASHGGHESAIELLD  1 
Q602Q8_METCA/1-560       (    6) KRILIVGGVAGGATCAARARR  1 
Q5WI78_BACSK             (    1) MKTIVLGASHGGIEAVEALRM  1 
O59178_PYRHO/1-440       (    1) MKIVVIGSGTAGSNFALFMRK  1 
Q3Y285_ENTFC             (    4) IKVVIVGASHGGHQSILELLT  1 
Q41KN3_METBU/1-453       (    7) YDLAIIGGGAAGLATATHVKR  1 
Q8R8V6_THETN/1-446       (    3) TDVLVIGGSAGGILAALSVKK  1 
Q6AQU4_DESPS/1-568       (    3) QRVLIIGAVALGPKVACRLRR  1 
Q88X11_LACPL             (    2) AKIIIVGAAHGGRETVNGLLA  1 
Q64E99_9ARCH/1-449       (    5) SKLVIIGCAGVGGPAAMTAKR  1 
Q99YJ0_STRP1             (    6) KTIHVIGASFAGLAFVDKYKD  1 
//
ID   PNDRDTASEIII; BLOCK
AC   PNDRDTASEIII__B;
DE   Pyridine nucleotide disulphide reductase class-III signature
BL   MOTIF 2 width=29 seqs=58
Q98RI6_MYCPU/1-478       (   60) SFLGCGIALWVGGEFKSPEGLFYSSPEKL  1 
Q88SH4_LACPL/1-450       (   38) SFLSCGIALYLGGQVADPQGLFYSSPEQL  1 
Q8KRG4_LACBR/1-450       (   38) SFLSCGIALYLGGKVADPQGLFYSSPEEL  1 
NAOX_ENTFA/1-446         (   38) SFLSCGIALYVGGVVKNAADLFYSNPEEL  1 
Q6XYS4_SPIKU/1-452       (   38) SFLGCGIALWVSGEVKDPNGLFYASPEVL  1 
Q9ZHI9_9SPIR/1-424       (   29) SFLACGIALWVGGVVKDPKGLFYASPESL  1 
Q6F280_MESFL/1-452       (   38) SFLGCGIALWVKGEVKDPNGLFYATPEIL  1 
Q5WGX8_BACSK/1-459       (   38) SFLSCGIALHVGGVVEHAEDLFYSSPQEL  1 
Q6YQD3_ONYPE/1-447       (   38) SFLSCGIALYVGGVIKDSLGLFYSNPDEL  1 
Q4AAP9_MYCHJ/1-460       (   38) SFLGCGIALWVSDEFSDPSGLFYSSPEQL  1 
Q41C70_9BACI/1-450       (   38) SFLSCGIALHVGGVVEHAESLFYSSPDEL  1 
Q6MTY2_MYCMS/1-454       (   38) SFLGCGIALWVKGEVKDPNMLFYATPEIL  1 
Q88YJ8_LACPL/1-470       (   38) SFLSCGIYLYLGGKVNHLEDMFYSSPETL  1 
Q8EWN4_MYCPE/1-454       (   38) SFLGCGIALTVGGVVKNTDDLFYSNPEEL  1 
NAOX_MYCPN/1-479         (   39) SFLGCGIALAVSGVVKNTEDLFYSTPEEL  1 
Q8G4V8_BIFLO/1-448       (   39) SFLSCGIALWVGGHVSDPKKMFYSSPAAL  1 
Q4A5P1_MYCS5/1-453       (   36) SFLGCGIAVWVGGMFKDPAGLFYSSPEVL  1 
Q6KH25_MYCMO/1-462       (   42) SYLGCGTALWVGGEFHDANGLFYSNPQLL  1 
Q8KQL8_9STRE/1-455       (   40) SFLGCGMALWIGEQISGPEGLFYSNKEEL  1 
Q7NAZ7_MYCGA/1-472       (   38) SFLGCGIALAVSGVVKDTTDLFYSNPEQL  1 
O83891_TREPA/1-445       (   38) SFLGCGMALWIGGQIRGSEGLFYANKEQL  1 
Q7QU92_GIALA/1-484       (   64) SFLSCGIALGVHGTVKDMESLFYSNPDDL  1 
Q8ELB9_OCEIH/1-455       (   38) SFLSCGIALSVGGVVENPEDLFYASVPQF  1 
Q73RJ2_TREDE/1-444       (   39) SFLGCGMALWIGNQIRGSEGLFYSNKEKL  1 
Q7MXK3_PORGI/1-938       (  163) SYANCGLPYYIGGVIKERENLFVQTPEKF  1 
Q8A513_BACTN/1-826       (   38) SYANCGLPYYIGGVIKEREKLFVQTPEAF  1 
Q88YJ2_LACPL/1-452       (   38) SYMSCGTYLHLGGTIHNLDQALYANPSEF  1 
Q8KR34_LACLC/1-446       (   38) SYLGCGTAIWVGRQIEKPDELFYAKAEDF  1 
Q6VXQ2_ENTFC/1-447       (   39) SYLECGTSLFIKREVSNLEDLFYQNRREL  1 
Q41KN3_METBU/1-453       (   43) SYSECGIPFKLAGKVHDFDSLIVKTPEFF  1 
Q88VU3_LACPL/1-468       (   38) SFVSSGIYLYLTGVIQHLEDMFYTSPSDL  1 
Q88UF0_LACPL             (   38) SFLSCGMQLYLEGAVKDVNSVSYATPAGM  1 
Q8CMY6_STAES             (   38) SFLSCGIQSYLEDISSSLDDLHYASVDSY  1 
Q8TH86_METAC/1-488       (   76) AYSHCGIPFVLGREIENFEKLIVKPPGFF  1 
Q6AJ61_DESPS/1-604       (   69) SYGGCGIPYYVSGDVADEKELRSTSFHML  1 
Q6AQU4_DESPS/1-568       (   40) SYGGCGIPYYVGGDVSDIEGLRSTQSHTI  1 
NAOX_METJA/1-448         (   38) AYSPCAIPYVIEGAIKSFDDIIMHTPEDY  1 
Q926L6_LISIN             (   38) SFLSCGIQSYLEDISKSLDELHYANEASY  1 
Q46DW0_METBA/1-506       (   75) AYSHCGIPFVLGREIKSFEKLIVKPKDFF  1 
Q3Y285_ENTFC             (   42) SFMSCGMELYLEDKVTDVNDVRNFRPENF  1 
Q602Q8_METCA/1-560       (   43) SFANCGLPYFVGDVIPSEANLLVASPDLF  1 
O27407_METTH/1-450       (   38) AYSPCAIPYVMCGEVECFDDIVMHRPEDY  1 
Q5FJ98_LACAC             (   41) SFMSCGMQLFLENKVTAEDDVRNFAPEDI  1 
Q8PXC5_METMA/1-493       (   79) AYSHCGIPFVLGKEIESLKKLIVKPLAFF  1 
Q6LXT8_METMP/1-442       (   38) AYSPCAIPYVIGEEIADFDTIIMHTPKDY  1 
Q8TX00_METKA/1-446       (   36) AYSPCAIPFVISGEIERPEDILMRDPTHY  1 
Q3IBR1_9BACT/1-562       (   54) SYGACGLPYVLSGDIDNLQELRRTNYGVI  1 
Q3G2H7_9DELT/1-563       (   40) SMASCGYPYFVAGVFNNRNALISTPYGEV  1 
O59178_PYRHO/1-440       (   38) QYSPCALPHVISGTIEKPEDVIVFPNEFY  1 
O29847_ARCFU/1-551       (   38) SLGRCGLPYYVGGLVHEVDNLRETTYGAV  1 
Q9CDT5_LACLA/1-443       (   38) SFVSQGIISYLAGQKSVLNQSSYSSVEEL  1 
Q9F1X5_LACSN/1-452       (   38) SFLSCGIALYLGKEIKNNDPRGLFYSSPE  1 
Q3Y0N5_ENTFC/1-431       (   38) GWIPSGFNLILKGKVTSEKQLSWITKEEL  1 
O28421_ARCFU/1-448       (   42) SLVPCGIPYIFKTLGSVEADVMPTKPAEN  1 
Q5JJB9_PYRKO/1-447       (   39) SMIPCGIPYIFGTLRSVEDDVLPTERFLK  1 
Q833L5_ENTFA/1-444       (   38) GYLSGGLSAYFNHTINELHEARYITEEEL  1 
Q3Y1R2_ENTFC/1-454       (   40) GYVSNGINLYLKGKIRSLAEVAHNMRTLQ  1 
Q74EW6_GEOSL/1-444       (   38) SYAACGMPYNLFFKDTPVEALYALSLDTI  1 
//
ID   PNDRDTASEIII; BLOCK
AC   PNDRDTASEIII__C;
DE   Pyridine nucleotide disulphide reductase class-III signature
BL   MOTIF 3 width=15 seqs=69
Q6YQD3_ONYPE/1-447       (  104) YDKLVIATGSWPVIP  1 
NAOX_ENTFA/1-446         (  104) YDKLVMTTGSWPIIP  1 
Q41C70_9BACI/1-450       (  104) YDKLIMTTGSWPIIP  1 
Q9ZHI9_9SPIR/1-424       (   95) YDKLILATGSWPVTP  1 
Q8KR34_LACLC/1-446       (  103) YDKLVLATGSRPIIP  1 
Q7QU92_GIALA/1-484       (  130) YDKIVFATGSWPIIP  1 
Q8ELB9_OCEIH/1-455       (  104) YDKLIIASGSWPITP  1 
Q88SH4_LACPL/1-450       (  104) YDKLVVTTGSWPVIP  1 
Q8TH86_METAC/1-488       (  136) YDKLVIATGSLPFIP  1 
Q8KRG4_LACBR/1-450       (  104) YDKLVMTSGSWPIVP  1 
Q6XYS4_SPIKU/1-452       (  104) YDKLILAIGSWPIIP  1 
O83891_TREPA/1-445       (  103) YDKLIIATGSLPIIP  1 
Q8KQL8_9STRE/1-455       (  104) YDKLIFATGSQPILP  1 
Q73RJ2_TREDE/1-444       (  104) YDKLILATGSIPIMP  1 
Q6MTY2_MYCMS/1-454       (  104) YDKLIVATGTWPLIP  1 
Q4AAP9_MYCHJ/1-460       (  104) YDKLVFAGGTWPIIP  1 
Q40TP4_DESAC/1-449       (   98) YDKLILSTGSKPFLP  1 
Q4A5P1_MYCS5/1-453       (  103) YDKLVFAGGTWPIVP  1 
Q6AQU4_DESPS/1-568       (  113) YDKLVFATGASPIRP  1 
Q7NAZ7_MYCGA/1-472       (  104) YDKLILATGAWPITT  1 
Q46DW0_METBA/1-506       (  135) FDKLVIATGSLPFIP  1 
O59178_PYRHO/1-440       (   98) YDKLVLATGSRAFIP  1 
Q5WGX8_BACSK/1-459       (  104) YDKLVFTTGSAPVIP  1 
Q8KAS7_CHLTE/1-452       (   99) WDKLVLATGSEPKTP  1 
Q6AJ61_DESPS/1-604       (  142) YDKLLLATGSQPFIL  1 
Q88VU3_LACPL/1-468       (  104) YDKLIMATGSSVIVP  1 
Q9F1X5_LACSN/1-452       (  106) YDKLIMTTGSKPTVP  1 
O28421_ARCFU/1-448       (  100) YEKLVFATGSTPVMP  1 
Q3VU93_PROAE/1-450       (   99) WDKLVIATGSVPKVP  1 
Q5JJB9_PYRKO/1-447       (   98) WEKLVLATGSRPQIP  1 
Q3G2H7_9DELT/1-563       (  113) YDKLIIATGAKPRKP  1 
Q8G4V8_BIFLO/1-448       (  108) FDKLVVTTGSRPVIP  1 
Q8R8V6_THETN/1-446       (   97) YKKLILATGSLPIVP  1 
Q3Y1R2_ENTFC/1-454       (  104) YDKLIVATGSSPVTL  1 
Q8PXC5_METMA/1-493       (  139) FDRLVIATGSLPFIP  1 
Q6VXQ2_ENTFC/1-447       (  104) YDKLILATGSKQIML  1 
Q44ND9_CHLLI/1-451       (   98) FDKLVIATGSMPRVP  1 
NAOX_METJA/1-448         (  104) YDYLVLATGAEPFIP  1 
Q64E99_9ARCH/1-449       (   99) YDKLILATGGRAIVP  1 
Q8KS25_THENE/1-443       (   98) YEKLIIATGSTPNVP  1 
O27407_METTH/1-450       (  102) YDVLVLATGGSPFIP  1 
Q9CDT5_LACLA/1-443       (  104) YDKLIFATGSYPAMT  1 
Q8A513_BACTN/1-826       (  104) YDKLLISTGASPVRP  1 
Q6LXT8_METMP/1-442       (  102) YDNLVLATGGTPFVP  1 
Q7MXK3_PORGI/1-938       (  229) YDKLLLSPGALPFVP  1 
Q88YJ2_LACPL/1-452       (  104) YDKLVMATGSITAIP  1 
Q6F280_MESFL/1-452       (  104) YDKVIVATGTWPLLP  1 
Q98RI6_MYCPU/1-478       (  126) YDKLVFSLGTSPIVP  1 
Q8EWN4_MYCPE/1-454       (  104) YDKLIYAAGSWPVDL  1 
Q88YJ8_LACPL/1-470       (  104) YDKLIMTTGSNVAVP  1 
Q602Q8_METCA/1-560       (  110) YDALVLATGAQPVRP  1 
O29847_ARCFU/1-551       (  109) YDYLVIATGARPAKP  1 
Q41KN3_METBU/1-453       (  103) FDKLIIATGGKQRIP  1 
Q833L5_ENTFA/1-444       (  102) YDKLILATGASQFST  1 
Q8CMY6_STAES             (  102) YDKLFLSPGGKPVTP  1 
NAOX_MYCPN/1-479         (  105) YDQLVVASGAWPICM  1 
Q5WI78_BACSK             (   85) YDKIILSPGAKPFIL  1 
Q6KH25_MYCMO/1-462       (  108) YDILVFGGGTWPIVP  1 
Q5FJ98_LACAC             (  107) YDKLILSSGVTPKVL  1 
Q6AMZ5_DESPS/1-447       (  102) YGQLLLATGSRPILP  1 
Q88UF0_LACPL             (  104) YDKLVLSVGAVPFDL  1 
Q88X11_LACPL             (   91) YDRLVLSVGSLPIQL  1 
Q8TX00_METKA/1-446       (   97) YDSMVLATGGEPLVP  1 
Q3Y285_ENTFC             (  108) YDKLILSSGVKPNNL  1 
Q3IBR1_9BACT/1-562       (  125) FDDLVFATGATPLKL  1 
Q74EW6_GEOSL/1-444       (  105) YDFLVYATGNRPAPL  1 
Q3Y0N5_ENTFC/1-431       (   98) FDRLILATGSNQKFR  1 
Q926L6_LISIN             (  103) YDKLLLSPGGVPGTI  1 
Q99YJ0_STRP1             (  109) YETLVCAMGASPQSH  1 
//
ID   PNDRDTASEIII; BLOCK
AC   PNDRDTASEIII__D;
DE   Pyridine nucleotide disulphide reductase class-III signature
BL   MOTIF 4 width=31 seqs=63
Q4A5P1_MYCS5/1-453       (  148) VKNVVVVGAGYIGVELVEAFHVRGKNVTLID  1 
Q8KQL8_9STRE/1-455       (  160) IKRVAVVGAGYIGVELAEAFQRKGKEVVLID  1 
Q6KH25_MYCMO/1-462       (  153) VQNVVVVGAGYIGVELVEAFHLKGKKVTLID  1 
Q98RI6_MYCPU/1-478       (  171) VKNVVVIGAGYIGVELAEAFIKHGKNTTLVD  1 
Q6XYS4_SPIKU/1-452       (  149) IQNVVVCGAGYIGVELVYAFHQKGKNVTLVD  1 
NAOX_ENTFA/1-446         (  147) AKRVVVVGGGYIGIELVEAFVESGKQVTLVD  1 
Q88SH4_LACPL/1-450       (  147) AKRVIVIGGGYIGTELVEAYQKQGKEVTLID  1 
O83891_TREPA/1-445       (  148) IKNIAVIGAGYIGVELAEAFERHQKKVTLID  1 
Q8EWN4_MYCPE/1-454       (  149) IKKVAVVGAGYIGVELAEAYAEKGKEVALID  1 
Q8ELB9_OCEIH/1-455       (  147) VRNVVVVGAGYIGVELVEAFEENGKNVTLID  1 
Q73RJ2_TREDE/1-444       (  149) IKKIAVVGAGYIGVELAEAFKRHNKEVVLID  1 
Q5WGX8_BACSK/1-459       (  147) AQKIAVIGAGYIGIELVEAFATNGKDVTLIE  1 
Q6F280_MESFL/1-452       (  149) IKKVTVVGAGYIGVELVDAFVAHGKEVTLVD  1 
Q6MTY2_MYCMS/1-454       (  149) YKKIAVVGAGYIGVELVEAFNEYGKDVTLID  1 
Q8KRG4_LACBR/1-450       (  147) AKRITVIGAGYIGAELAEAYSTTGHDVTLID  1 
Q4AAP9_MYCHJ/1-460       (  149) IKNVIIIGGGYIGIELLEAFHKYGKKTTLID  1 
Q8KR34_LACLC/1-446       (  148) VKRIAVIGAGYIGTEIAEAAKRRGKEVLLFD  1 
Q88UF0_LACPL             (  149) VKNVVVIGSGYIGIEAAEVFAKAGMHVTVID  1 
Q9ZHI9_9SPIR/1-424       (  148) VKKVMVVGAGYIGVELIEAFKNHGKEVILME  1 
NAOX_MYCPN/1-479         (  167) IKSVAIVGSGYIGLELAEAAWQCGKQVTVID  1 
Q5FJ98_LACAC             (  152) IKNVAIIGAGYIGTEASEVFAKAGKHVTLMD  1 
Q8KAS7_CHLTE/1-452       (  144) PRRVAIIGGGFIGVELADELAKKGHDVTLVE  1 
Q8KS25_THENE/1-443       (  142) SKNVVIIGGGFIGVEVADELKKSGKNVTLVE  1 
Q6VXQ2_ENTFC/1-447       (  149) IKKVGIIGAGYIGVEIAEAIRKRGKEVYLFD  1 
Q8TX00_METKA/1-446       (  140) SERAVIVGAGPIGVEMAYALHERGLEVTLVE  1 
Q41C70_9BACI/1-450       (  147) AKRITVVGAGYIGAELVEAFEAYGKEVTFID  1 
Q7NAZ7_MYCGA/1-472       (  157) VNNIVVIGAGYIGVELVEAAHQKGKKTLLVD  1 
Q926L6_LISIN             (  146) AKKAVVVGAGYIGIEAAIAYAQAGIDVTVVD  1 
Q3Y285_ENTFC             (  153) IKKIAVVGAGYIGIEAAEASRKAGKEVVLLD  1 
Q8CMY6_STAES             (  146) AKKAVVVGGGYIGIEAAEAFAKADIDTTIVD  1 
Q6YQD3_ONYPE/1-447       (  147) VNKITIVGAGYIGIELAEAFAVQKKEVVLVD  1 
Q3VU93_PROAE/1-450       (  144) SRKVVIIGGGFIGVEIADELSKKGLDITLVE  1 
Q44ND9_CHLLI/1-451       (  143) CTNIVIIGGGFIGVEMADELRKKGKRITLVE  1 
Q5WI78_BACSK             (  130) IKNVVIVGAGYIGTGAASLFAESGKKVTLMD  1 
O59178_PYRHO/1-440       (  143) PKKVVVIGAGLIGLEGAEAFAKIGMDVLVVE  1 
Q7QU92_GIALA/1-484       (  176) TKHCVVIGAGYIGVELAEAFGLKNQPCTLID  1 
Q9F1X5_LACSN/1-452       (  149) AKTITIIGSGYIGAELAEAYSNQNYNVNLID  1 
NAOX_METJA/1-448         (  149) CKKVAVVGAGAIGLEMAYGLKCRGLDVLVVE  1 
O29847_ARCFU/1-551       (  153) AEKAVVIGAGFIGLESAEALKNLDMEVTVIE  1 
Q88YJ8_LACPL/1-470       (  147) NQRIAIIGAGYIGTELSESYANTHHEVTLFQ  1 
Q8G4V8_BIFLO/1-448       (  151) AKSAVVIGSGYIGAEIAEQFSVTGVKTTLVD  1 
Q8R8V6_THETN/1-446       (  142) AEDVVVVGGGFIGVEMAEQVQLLGKNVTIIE  1 
Q88X11_LACPL             (  136) IKNVVVIGGGYIGMNFAALFKQTGKQVTVID  1 
Q8PXC5_METMA/1-493       (  184) ARTVCIIGGGTIGIECASALTKRGIRTTLIT  1 
Q7MXK3_PORGI/1-938       (  274) VKRAIVVGGGFIGLEMAENLHARGIAVNVIE  1 
Q3Y1R2_ENTFC/1-454       (  146) AKEVVIFGAGYIGLELADALRNKGYIIHLVD  1 
Q3G2H7_9DELT/1-563       (  158) VKKAVVIGGGLIGIETCEALQLSGIDITVIE  1 
Q88YJ2_LACPL/1-452       (  147) AHHIAIVGGGYSGVELAEGYVKSGHTVTLFQ  1 
Q602Q8_METCA/1-560       (  153) AKRVVLVGGGFIGLEMAENLVGLGLEVTLLE  1 
Q8A513_BACTN/1-826       (  149) PRKAVVIGAGFIGLEMAENLHAQGAKVSIVE  1 
Q41KN3_METBU/1-453       (  148) AETVVIIGAGAIGVEIAAGIAKRGIDTTLIN  1 
Q8TH86_METAC/1-488       (  181) AQTVCIIGGGIIGIECASALTKRGIKTILIT  1 
O27407_METTH/1-450       (  145) SKRAVVVGAGLIGLEIAYGLLRMGLEVTVTE  1 
O28421_ARCFU/1-448       (  144) AEKVVIVGGGFIGVEVGEQIAKAGKKFTMVE  1 
Q88VU3_LACPL/1-468       (  147) NQRVAIVGAGYMGTELAESYASMDQQVMLFH  1 
Q6LXT8_METMP/1-442       (  145) TKNVVVAGAGAIGIEIAFGLKEIGLDVTVVE  1 
Q46DW0_METBA/1-506       (  180) VERVCIIGAGTIGIECAVALSRRGVKAILIN  1 
Q64E99_9ARCH/1-449       (  144) ARNAVVYGAGAVGLEMASVFAEKGLKVTMVI  1 
Q6AMZ5_DESPS/1-447       (  145) GRRALVVGGGYVGVELATELQQLGLRVSLVE  1 
Q9CDT5_LACLA/1-443       (  147) AKNIAVIGGGMTGVEVARIAQERGIQTTLIH  1 
Q3Y0N5_ENTFC/1-431       (  140) AKKIAIIGAGQAGIEIAEGLASRKKQIHLYE  1 
Q99YJ0_STRP1             (  152) SQEVLVIGAGLIGLDLAYSLSLQGKRVKLIE  1 
Q833L5_ENTFA/1-444       (  145) SQTVAVIGAGPIGMEAIDFLVKMKKTVHVFE  1 
//
ID   PNDRDTASEIII; BLOCK
AC   PNDRDTASEIII__E;
DE   Pyridine nucleotide disulphide reductase class-III signature
BL   MOTIF 5 width=28 seqs=65
Q4A5P1_MYCS5/1-453       (  181) DRVVPNYFDPEFTDKMEENMRKGGVNLR  1 
Q6YQD3_ONYPE/1-447       (  180) DRIMSKYLDKEFTDVAQKTLTDHGVTLA  1 
NAOX_ENTFA/1-446         (  180) DRILNKYLDKPFTDVLEKELVDRGVNLA  1 
Q8KRG4_LACBR/1-450       (  180) DRVMPKYFDADFTDVIEQDYRDHGVQLA  1 
Q88SH4_LACPL/1-450       (  180) PRILNKYLDKEFTDRVEQDFVDHGIKMA  1 
NAOX_METJA/1-448         (  182) PQVLPRFLDPDMAEIVQKYLEKEGIKVM  1 
Q73RJ2_TREDE/1-444       (  182) PSSLSNYYDKPFTDLMDKNLNDHGIKLA  1 
Q98RI6_MYCPU/1-478       (  204) ERVIPNYFDEEFTSKMEDSMRKHGLKVQ  1 
Q7QU92_GIALA/1-484       (  209) GRIMSRNFDKEFTDICEDEMRAHGVQLQ  1 
Q3Y285_ENTFC             (  186) DRPLGTYLDAEMTDILEQHLNENGIEVL  1 
Q5WGX8_BACSK/1-459       (  180) NRILNKYLDHEFTDKIETTLREHHVTLA  1 
Q6F280_MESFL/1-452       (  182) DRIMPVYYDAEFTKHVEERMEKAGVKLA  1 
Q4AAP9_MYCHJ/1-460       (  182) DRIIPNYFDHEFTQKMEEKIRAEGINLQ  1 
Q41C70_9BACI/1-450       (  180) DRILNKYLDRSFTDIIENELTDRGIRLE  1 
Q9F1X5_LACSN/1-452       (  182) ERVLYKYFDKEFTDILAKDYEAHGVNLV  1 
Q6KH25_MYCMO/1-462       (  186) SRVIDKYFDEEFTDEMENRMRKAGVKLQ  1 
Q5WI78_BACSK             (  163) NRPLSSYLDKEFTDVLEKEMKDRDVELV  1 
O59178_PYRHO/1-440       (  176) EHLLPTMLDKDMAKIVQEEMEKHGVKFK  1 
Q6VXQ2_ENTFC/1-447       (  182) DRVLSTYYDRSFSDKVEEILSKNGIHLC  1 
Q8EWN4_MYCPE/1-454       (  182) PRVLGNYYDESFTNKLEESMVQNGVSLH  1 
Q8CMY6_STAES             (  179) DRILNTYLDKEFTDILETNAQQHGLHFK  1 
Q6MTY2_MYCMS/1-454       (  182) NRIMPVYYDQEFTDLMQEKMTKAGVKLS  1 
Q8R8V6_THETN/1-446       (  175) DKLLWQAFDPEFSDMAEAKLKEHGIKVL  1 
Q9ZHI9_9SPIR/1-424       (  181) PRVMANYFDKEITDEAEKRIKEAGIEMH  1 
O28421_ARCFU/1-448       (  177) DQLLPAAFDKEFARIAEEELKKLGVEVY  1 
Q926L6_LISIN             (  179) DSILPTYLDSEFTSLLTKHMEEKGMKIK  1 
O29847_ARCFU/1-551       (  186) DRVAPAMLDREMAVLVENHLREKGVNVV  1 
Q8KQL8_9STRE/1-455       (  193) DTCLAGYYDRDLTDVMSKNLEEHGIQLA  1 
Q8TX00_METKA/1-446       (  173) DRVLPQFLDDDVAAIVQERMEKEGVRVL  1 
Q6XYS4_SPIKU/1-452       (  182) ERIMQRYYDKPFTDKVEGAMRKAVVNLR  1 
Q8ELB9_OCEIH/1-455       (  180) ERILNRYLDDIFTEPVEASFEQRGVQLA  1 
Q88UF0_LACPL             (  182) PRLLSLYLDQEFTDILTKTMADHGIYAA  1 
Q5JJB9_PYRKO/1-447       (  174) SRLLRNSFDPEFSEMIENRLKEVGINVV  1 
O27407_METTH/1-450       (  178) PQIVPRSLDPDMAAIVQGYLEEKGIRVI  1 
Q6LXT8_METMP/1-442       (  178) PQVFPRALDPDMAETVQKYLEEQGIKII  1 
NAOX_MYCPN/1-479         (  200) DKPAGNNFDEEFTNELEKAMKKAGINLM  1 
Q3VU93_PROAE/1-450       (  177) PHVLQMAFDEEMSVRAEEILTTSGVKLK  1 
Q88YJ8_LACPL/1-470       (  180) DQILNNYISKEISDQAVQLLKDHGVNVL  1 
Q46DW0_METBA/1-506       (  213) KNLLSRQLDPDISEIIREHLESLGIEVI  1 
O83891_TREPA/1-445       (  181) DSSLSNYYDASFRALMDENLRSHHITLA  1 
Q8KAS7_CHLTE/1-452       (  177) PHVLSMAFDSDLSLKAEELLVKRGVKLK  1 
Q8PXC5_METMA/1-493       (  217) NDLLTRQFDSDMSAIVREHLESLGVEVI  1 
Q8G4V8_BIFLO/1-448       (  184) DRPLANNFDKTITDQVAAAFEEHGVTLA  1 
Q8KR34_LACLC/1-446       (  181) NTSLASYYDEEFAKGMDENLAQHGIELH  1 
Q3Y0N5_ENTFC/1-431       (  173) KSILFRYLDPEMTEPLVKEMKNQGLSLF  1 
Q833L5_ENTFA/1-444       (  178) ENLLPKYFDKEMVAEVQKSLEKQAVIFH  1 
Q6AJ61_DESPS/1-604       (  221) KQLLPNILDWPMAAMLAQHMDDKDVHLY  1 
Q8TH86_METAC/1-488       (  214) KDLLSSQFDSDMAAIVRAHLEALGVRVI  1 
Q7NAZ7_MYCGA/1-472       (  190) PRPAANYFDKEFGTDLMTTMKKEGVDVR  1 
Q88YJ2_LACPL/1-452       (  180) PHLINEYLDPQISEKIEDLLTTKGIQVR  1 
Q3Y1R2_ENTFC/1-454       (  179) PNVLSRYFDKDMINSFQNQLQTKQINFY  1 
Q44ND9_CHLLI/1-451       (  176) PHVLNAAFDDDLSVKAEKILADNGVVLR  1 
Q41KN3_METBU/1-453       (  181) PAILSRLIDPDMAEIVSEYLKSVGVTLV  1 
Q8KS25_THENE/1-443       (  175) DSLLPVSFDPDFGEIARKEIEAENLKVL  1 
Q40TP4_DESAC/1-449       (  178) PHCLMTACEEEYCVVAEKELEREGVEVM  1 
Q3IBR1_9BACT/1-562       (  203) PTVLPQMVDPEAGALIGRHLEDSGVRLF  1 
Q88VU3_LACPL/1-468       (  180) SHILNNYLGPQMADAATKLLQHHQVDIH  1 
Q602Q8_METCA/1-560       (  185) ADQVLPPLDPEMATYAAERLKTHGVSLR  1 
Q8A513_BACTN/1-826       (  181) GNQVMAPIDFSMASLVHQHLMDKGVNLY  1 
Q6AMZ5_DESPS/1-447       (  178) ERILLATTEPEFITEVEQMLEGRGIHLM  1 
Q88X11_LACPL             (  169) ARPFSHNLDSEFTQILAAASVENGLQLK  1 
Q9CDT5_LACLA/1-443       (  180) KNLLNDYLDEPASHLLESWMNAEGTRLL  1 
Q7MXK3_PORGI/1-938       (  306) APQVMAPVDFSMATIVHAHLQEKGIGLY  1 
Q6AQU4_DESPS/1-568       (  192) DQVLPQAIGGNLATVVQRHLEESNVEVL  1 
Q3G2H7_9DELT/1-563       (  190) LPQILMFLDWELAEILENHVRSKAANVI  1 
//
AC   PNDRDTASEIII__F;
DE   Pyridine nucleotide disulphide reductase class-III signature
BL   MOTIF 6 width=21 seqs=68
Q73RJ2_TREDE/1-444       (  230) KGEYPADMVVVCIGFRPNTDL  1 
Q8EWN4_MYCPE/1-454       (  232) KETIDADLVILCTGFKPNTEL  1 
NAOX_ENTFA/1-446         (  230) SQEFEADMVIMCVGFRPNTEL  1 
Q8ELB9_OCEIH/1-455       (  228) KGEYAADLVVMCIGFRPNTGL  1 
Q5JJB9_PYRKO/1-447       (  222) GGEIPADLVILSTGYRPNVEL  1 
Q5WI78_BACSK             (  213) KGTYSADLVILSAGNRPNTEW  1 
Q88SH4_LACPL/1-450       (  228) KGSYTADMAILCVGFRPNTGL  1 
Q8KQL8_9STRE/1-455       (  241) KNEYDVDMVILAVGFRPNTAL  1 
Q8KRG4_LACBR/1-450       (  228) KNSYETDLAILCIGFRPNTDL  1 
Q9ZHI9_9SPIR/1-424       (  229) KGSYDVDMVVMSVGFRPNSEL  1 
O83891_TREPA/1-445       (  230) KGEYPADMVMVCIGFSPNTAL  1 
Q926L6_LISIN             (  229) KGTYEADTVIISVGVRPNTQW  1 
Q41C70_9BACI/1-450       (  229) KGTFETDLVILCVGFRPSTEL  1 
Q98RI6_MYCPU/1-478       (  254) KGTYEADLVILAIGFRPNAQF  1 
Q6AQU4_DESPS/1-568       (  242) DRTIDCDIVILSTGIRPNTEL  1 
NAOX_MYCPN/1-479         (  251) KGRVDADLVIQSIGFRPNTQF  1 
Q9F1X5_LACSN/1-452       (  231) GKEIKSDIAILCIGFRPNTEL  1 
Q4AAP9_MYCHJ/1-460       (  233) KGKYAADLVILAIGFSPNTKI  1 
O28421_ARCFU/1-448       (  226) GRKIEADVVIMSVGYRPNIEL  1 
NAOX_METJA/1-448         (  230) GKLYDVDMVIMATGVRPNIEL  1 
Q6XYS4_SPIKU/1-452       (  231) KGSYDADLVIWSVGFKPATEI  1 
Q8G4V8_BIFLO/1-448       (  233) KGEYTAEMAILAVGFLPNTDL  1 
Q4A5P1_MYCS5/1-453       (  231) KDSYDADLVLLCIGFRPQTAV  1 
Q8TX00_METKA/1-446       (  221) GEEIEADLVVMAAGVRPVTDL  1 
Q6AJ61_DESPS/1-604       (  272) GKTLDCDMVIMATGVRPRSEL  1 
Q7NAZ7_MYCGA/1-472       (  247) QTKVEADLVIQCIGFLPNTSL  1 
Q3VU93_PROAE/1-450       (  226) GEVLEADLVILSTGYLPNTTL  1 
Q5WGX8_BACSK/1-459       (  230) KQTHEADLVLLCVGFKPLTDL  1 
Q8A513_BACTN/1-826       (  230) GQSISADIVILSIGVRPETTL  1 
Q88VU3_LACPL/1-468       (  229) QGDYEVDLAVVCAGFMPNTEL  1 
O29847_ARCFU/1-551       (  235) GKEYPADVVVVATGIKPNSEL  1 
Q6YQD3_ONYPE/1-447       (  229) KNTFETEMVIMCISFKPNTQL  1 
O27407_METTH/1-450       (  226) DECLEADLVVLATGVRPETKL  1 
Q3Y285_ENTFC             (  234) EKEIPADLVIQAAGVKANTEW  1 
Q8KAS7_CHLTE/1-452       (  226) GEEIEVDIVILATGYAPNVEL  1 
Q6KH25_MYCMO/1-462       (  236) KGEYPAEMVILSIGFKPLTNI  1 
Q8PXC5_METMA/1-493       (  265) DRQLPADLVLLATGVKPETWL  1 
Q6LXT8_METMP/1-442       (  226) EETIPAEMVIMSTGVRSNIEL  1 
Q88X11_LACPL             (  217) RGQYAADLVLVAVGNRPNTAW  1 
Q7MXK3_PORGI/1-938       (  355) GEKIEAELILLSIGVRPNTKL  1 
Q602Q8_METCA/1-560       (  235) GGTIAADLVILGIGVRPESGL  1 
Q8KS25_THENE/1-443       (  224) AETILADAVILATGYRPNSDL  1 
Q8R8V6_THETN/1-446       (  224) GERIKADVVIVAMGVKPNTKL  1 
Q88YJ8_LACPL/1-470       (  229) QGDFNADLAIVGTGFVPNTEL  1 
Q44ND9_CHLLI/1-451       (  225) GELLDADAVILATGYAPNVDL  1 
Q7QU92_GIALA/1-484       (  257) KGVYSGDAAILCIGFRPVTEM  1 
Q5FJ98_LACAC             (  232) NGDVSADLVVVSAGVSPNTDW  1 
Q64E99_9ARCH/1-449       (  226) GDKIETNMVILSAGVHPNVEL  1 
Q8CMY6_STAES             (  229) KNEYDADTVLFAVGVEPATEW  1 
Q3G2H7_9DELT/1-563       (  240) GTELPCELAVLAIGVIPNTDL  1 
Q9CDT5_LACLA/1-443       (  229) GQKIPVDGVIFTIGFRPNSYL  1 
Q99YJ0_STRP1             (  234) GDTFQGDLAILAINFRPNTHL  1 
O59178_PYRHO/1-440       (  223) EESVEADLVLVATGVRANVDL  1 
Q88UF0_LACPL             (  231) QGEYPADLVVTAAGIRPATGF  1 
Q8KR34_LACLC/1-446       (  231) KATYDVDLVINCIGFTANSAL  1 
Q6MTY2_MYCMS/1-454       (  231) KGNIDVDYVIFSVGVRPQSAI  1 
Q41KN3_METBU/1-453       (  229) GERIPADIVIISTGILPDVEL  1 
Q74EW6_GEOSL/1-444       (  226) AGDFDAGLVVVAIGVKPNTGL  1 
Q6AMZ5_DESPS/1-447       (  228) GTVLEVDLVVFSAGVVPNMEL  1 
Q8TH86_METAC/1-488       (  262) DRHFPADLMLLATGVKPEVCL  1 
Q46DW0_METBA/1-506       (  261) ERQLPADLVLLASGVKPEVSL  1 
Q3Y1R2_ENTFC/1-454       (  228) SQAIKADMVIFSAQTRPNTTL  1 
Q40TP4_DESAC/1-449       (  227) GRQLDADVVVIGIGAAPNIEL  1 
Q6VXQ2_ENTFC/1-447       (  231) GTQYSMDMVVQAIGFLSNSPI  1 
Q6F280_MESFL/1-452       (  231) KEEIPTDYVIFSVGVVAQTKQ  1 
Q3IBR1_9BACT/1-562       (  251) DDTITCDAVVVAVGVAPNVAI  1 
Q88YJ2_LACPL/1-452       (  229) DSEEIFDMAVICPGVIPQSEL  1 
Q3Y0N5_ENTFC/1-431       (  220) KRKENYDLVLLANHSRPDNQM  1 
//
ID   PNDRDTASEIII; BLOCK
AC   PNDRDTASEIII__G;
DE   Pyridine nucleotide disulphide reductase class-III signature
BL   MOTIF 7 width=21 seqs=60
Q5JJB9_PYRKO/1-447       (  255) IWTDEYMRTSCPDIFAVGDCV  1 
O59178_PYRHO/1-440       (  255) IVVNEYLQTSDPDIYAIGDCA  1 
Q6XYS4_SPIKU/1-452       (  264) IKVDQYMQTSDPNIFAIGDCV  1 
Q6YQD3_ONYPE/1-447       (  262) LVVNEYMQTSDPDVYACGDCV  1 
NAOX_ENTFA/1-446         (  263) IEVNEYMQTSNPDIFAAGDSA  1 
Q7MXK3_PORGI/1-938       (  389) IRVNEYLQTSDPDIYAIGDAI  1 
Q5WI78_BACSK             (  246) IKTDEYMRTSDPDIFAIGDAT  1 
Q8R8V6_THETN/1-446       (  258) ITVDEYMRTNDPDIFAVGDCA  1 
NAOX_METJA/1-448         (  263) IEVNEKMQTSIPNIYAVGDCV  1 
Q6F280_MESFL/1-452       (  264) ILTNEYCQSSNPDIYAIGDCS  1 
Q6MTY2_MYCMS/1-454       (  264) IVTNDFMQTTNPDIYAIGDCA  1 
Q8KS25_THENE/1-443       (  258) IETDEYMRTSKPDVFAAGDCV  1 
Q6AJ61_DESPS/1-604       (  306) IVVNERMQTSDPTIYAAGDCV  1 
O27407_METTH/1-450       (  259) VKVNDRMQTSVPDIYAVGDCV  1 
Q3G2H7_9DELT/1-563       (  274) ILVDEHLRTSDPHIYAVGDCI  1 
Q8ELB9_OCEIH/1-455       (  261) IVVDAYMQTSVKDVFAAGDCC  1 
O29847_ARCFU/1-551       (  269) IWVDEYMRTSDESIYAGGDCV  1 
Q3VU93_PROAE/1-450       (  260) IRVDEYMRTENKDIFAVGDCA  1 
Q8KAS7_CHLTE/1-452       (  260) IRVDEYMRTEDKNIFAVGDCA  1 
Q44ND9_CHLLI/1-451       (  259) IRVDEYMRTEDKNIFAVGDCA  1 
Q5WGX8_BACSK/1-459       (  263) LLVNEYMQTSDPNIFAAGDNC  1 
Q88YJ8_LACPL/1-470       (  262) IIINDYVQTSDPDIYAAGDSC  1 
Q3Y1R2_ENTFC/1-454       (  261) VIVNEYLQTSDPDIYAIGDIV  1 
Q88VU3_LACPL/1-468       (  262) ILINDYVQTSDPDIYAAGDAC  1 
Q41C70_9BACI/1-450       (  262) IIVDDFMRTSNPNIFAAGDSC  1 
Q6LXT8_METMP/1-442       (  259) VLTNEKMQTSIPNIYAVGDCV  1 
Q88SH4_LACPL/1-450       (  261) IKTNDYMQTSDPDIYGAGDSV  1 
Q8KRG4_LACBR/1-450       (  261) IITDDYMRSSNPDIFAAGDSA  1 
Q3Y0N5_ENTFC/1-431       (  253) IWVDDYLQTSQKDVYAIGDAI  1 
Q9CDT5_LACLA/1-443       (  262) VIVDEYMQTSCPDVFAVGDVS  1 
Q88X11_LACPL             (  250) IETDDYFQTSVPDIYAIGDAT  1 
Q833L5_ENTFA/1-444       (  259) IAVDAYLQTSVPNVFAIGDCI  1 
Q6AQU4_DESPS/1-568       (  276) LLVDRRMRTSDPHIYAGGDCV  1 
Q6VXQ2_ENTFC/1-447       (  264) YLTNEYQQTNIKDIYAIGDCA  1 
Q8EWN4_MYCPE/1-454       (  264) LVVNRKAQTSDPNIYAIGDCA  1 
Q88YJ2_LACPL/1-452       (  262) IVTDRYMGTSNPDIFAAGDVT  1 
O28421_ARCFU/1-448       (  260) IWTDEYGRTSEKDVFAVGDCS  1 
Q3Y285_ENTFC             (  267) IQTNEYLQTNLPDVYAVGDAT  1 
Q8KR34_LACLC/1-446       (  264) IKVDKHQQSSDPDVYAVGDVA  1 
Q9F1X5_LACSN/1-452       (  264) IITDEYMHSSNRDIFAAGDSA  1 
Q602Q8_METCA/1-560       (  269) IRVDEYMRTSDAAIWAVGDVV  1 
Q88UF0_LACPL             (  264) IKINDHLQTSDTDIYAVGDAT  1 
Q7QU92_GIALA/1-484       (  298) IIIDECARTSLPGVYAIGDCA  1 
Q8A513_BACTN/1-826       (  264) IAVNDYLQTSDESIYAIGDAI  1 
Q8G4V8_BIFLO/1-448       (  266) IVVDDYMQASAPGVYAAGDSA  1 
Q926L6_LISIN             (  262) VEVNEHMETSVKDVYAAGDAT  1 
Q64E99_9ARCH/1-449       (  259) LEVNEYLQTSDPDIYAGGNLI  1 
Q6AMZ5_DESPS/1-447       (  261) IITDKSLRTSVRDVFAAGDCA  1 
Q40TP4_DESAC/1-449       (  261) VKVSRTLQTSDPAIYAAGDCA  1 
Q8KQL8_9STRE/1-455       (  274) FLVNKHQETSIPGIYAIGDCA  1 
Q74EW6_GEOSL/1-444       (  260) VKVDQFLQTNLPGVFAAGDCA  1 
Q5FJ98_LACAC             (  265) IKTDPYLRTNVKDVYAIGDAI  1 
Q99YJ0_STRP1             (  267) ILVNENLQTSQANIYAIGDMV  1 
O83891_TREPA/1-445       (  263) YAVDLKQETSVKDVYAIGDCA  1 
Q7NAZ7_MYCGA/1-472       (  279) LIIDQYCQTSVKDVYAIGGAA  1 
Q73RJ2_TREDE/1-444       (  263) YSVNLKQETSIKDVYAIGDCA  1 
Q8CMY6_STAES             (  262) ININHQQQTSAKDVYAGGDAT  1 
Q3IBR1_9BACT/1-562       (  285) LIVDERLATTVDHVWAAGDCV  1 
Q9ZHI9_9SPIR/1-424       (  263) KVDTTMKTTKDPNVFAIGDCA  1 
Q8TX00_METKA/1-446       (  260) LRVKREDGGVFDDIYAAGDCV  1 
//
ID   PNDRDTASEIII; BLOCK
AC   PNDRDTASEIII__H;
DE   Pyridine nucleotide disulphide reductase class-III signature
BL   MOTIF 8 width=21 seqs=68
Q9F1X5_LACSN/1-452       (  296) YIPLATNAVRQGRLVGLNLTE  1 
Q88UF0_LACPL             (  296) RIALATNARRQGRIAAKNLLG  1 
Q88SH4_LACPL/1-450       (  293) YIPLATNAVRQGTLVGLNIFK  1 
Q9ZHI9_9SPIR/1-424       (  295) YIALATNAVRMGIVAANNALG  1 
Q8KRG4_LACBR/1-450       (  293) YIPLATNAVRQGILVGKNLVK  1 
Q8ELB9_OCEIH/1-455       (  293) YIPLATNAVRMGTLVAHNLVR  1 
Q8KQL8_9STRE/1-455       (  306) YIALASNAVRTGIVAAHNACG  1 
Q73RJ2_TREDE/1-444       (  295) YIALATNAVRSGIIAAHNAAG  1 
Q41C70_9BACI/1-450       (  294) YIPLATNAVRMGTLVGKNLLA  1 
NAOX_ENTFA/1-446         (  295) YIPLATNAVRQGMLVGRNLTE  1 
O83891_TREPA/1-445       (  295) YIALATNAMRSGIVAAHNAAG  1 
Q88YJ8_LACPL/1-470       (  294) YTPLATNAVRQGALAGANVFG  1 
Q8KR34_LACLC/1-446       (  296) YIALASNAVRSGIVAGHNIGG  1 
Q8G4V8_BIFLO/1-448       (  298) YIPLATNAVRQGLLVGRNIET  1 
Q8CMY6_STAES             (  294) YIALATNSRRQGVVAAKNMLG  1 
Q6XYS4_SPIKU/1-452       (  296) YIALATNAVRTGVIAAINALK  1 
O27407_METTH/1-450       (  291) QSPLGSTAVRQARVAAKNIVG  1 
Q6YQD3_ONYPE/1-447       (  294) YMPLATNAIRMGTLVGLNIEK  1 
Q926L6_LISIN             (  294) YIALATNARRQGVIMARHASG  1 
Q8TX00_METKA/1-446       (  292) PSQLGTVAVRQGKIAGKNAAG  1 
Q88VU3_LACPL/1-468       (  294) YTPLATNALRQGALAGINVFG  1 
NAOX_METJA/1-448         (  295) LSPFGTAAVRQGKVAGKNIAG  1 
Q74EW6_GEOSL/1-444       (  292) YMPLGPVANKQGRLAGNNIAH  1 
Q4AAP9_MYCHJ/1-460       (  298) HIALATNAVKSGIVAAFHLAG  1 
Q6AJ61_DESPS/1-604       (  338) YAPLGSLANKEGRVAADNIVG  1 
Q4A5P1_MYCS5/1-453       (  296) HVALATNAVKTGIVAALHLAG  1 
Q6F280_MESFL/1-452       (  296) PIQLATTAVRTGILAAANIVN  1 
Q7QU92_GIALA/1-484       (  330) YMPLATNAIRTGLAAAAHILK  1 
Q5WGX8_BACSK/1-459       (  295) YIPLATNATKMGTLVAYNIKR  1 
Q6AQU4_DESPS/1-568       (  308) MMPLGSLANRQGRIIATNING  1 
Q8KAS7_CHLTE/1-452       (  292) GLMLASTACSEARIAGMNLFG  1 
O59178_PYRHO/1-440       (  287) LSQLGTSAVRMAKVAAENIAG  1 
Q6MTY2_MYCMS/1-454       (  296) PIQLATTAVRTGVIAAFNVIK  1 
Q833L5_ENTFA/1-444       (  291) YAPLVNNAVRTGLVVANNLEE  1 
Q7NAZ7_MYCGA/1-472       (  311) NIDLATNAVKTGVVAASHING  1 
Q8TH86_METAC/1-488       (  333) LSPLGTTARRMADVIGNNITD  1 
Q46DW0_METBA/1-506       (  336) LSQLGTTARHMADIIGNNITG  1 
Q88YJ2_LACPL/1-452       (  294) YMPLVSHAIRQGALAGINIFD  1 
Q98RI6_MYCPU/1-478       (  322) HVALATNAVKTGVIAALDMVG  1 
Q3VU93_PROAE/1-450       (  292) GLMLASTACSEARIAGMNLYK  1 
NAOX_MYCPN/1-479         (  319) NIDLATNAVKSGLVAAMHMIG  1 
Q6KH25_MYCMO/1-462       (  303) HVALATNAVKTGLVAALDAAG  1 
Q6LXT8_METMP/1-442       (  291) LSPFGTTAVRQGKVAAKAIVK  1 
Q8PXC5_METMA/1-493       (  336) LSQLGTTARSMADVIGNNITG  1 
Q5JJB9_PYRKO/1-447       (  287) PLMLASTATFEARIAGANLFK  1 
Q3Y285_ENTFC             (  299) PIALATVARREARYVVKHLFE  1 
Q5WI78_BACSK             (  278) NVSLGTNARRQAHYAVKNLFE  1 
Q8A513_BACTN/1-826       (  296) LNYLAGPANRQGRIVADNIQG  1 
Q8EWN4_MYCPE/1-454       (  296) HVALATNAVKLGIVAASQISG  1 
Q8KS25_THENE/1-443       (  290) RLMLASAAVLDARIAASNLYG  1 
Q3IBR1_9BACT/1-562       (  317) YLPLGSLANRQGRTLANVLAG  1 
Q44ND9_CHLLI/1-451       (  291) GLMLAATACSEARIAGMNLYG  1 
Q602Q8_METCA/1-560       (  301) LVPLAGPANRQGRVAATAILH  1 
Q41KN3_METBU/1-453       (  300) LVQLAPAARHMATIMANNVCG  1 
Q9CDT5_LACLA/1-443       (  294) YLPHASDAVRDGEIAAINLLA  1 
Q7MXK3_PORGI/1-938       (  421) TNFLAGPANRQGRIVADNMHG  1 
O28421_ARCFU/1-448       (  292) RVMLASTATFEARIVGANLYS  1 
Q6AMZ5_DESPS/1-447       (  293) RGDFGTNAVFMGSVAGQNMAG  1 
Q5FJ98_LACAC             (  297) PIALATTARREAQYLVDHLFE  1 
O29847_ARCFU/1-551       (  301) IAPFGDVANKQGRVIGENITG  1 
Q3Y1R2_ENTFC/1-454       (  293) FLPLVTRAVHMARAVALTLSG  1 
Q3Y0N5_ENTFC/1-431       (  285) YVSLVNNAVRTARNVSKTISG  1 
Q40TP4_DESAC/1-449       (  293) AIRLASIAASEGTIAASNLYA  1 
Q88X11_LACPL             (  282) RITLGSAASHAGRLLAHNLLT  1 
Q64E99_9ARCH/1-449       (  291) LAQMRPNAVIGGRIIAKNALG  1 
Q99YJ0_STRP1             (  299) YTPLINQAMKTGQALALHLAG  1 
Q3G2H7_9DELT/1-563       (  306) RAPFGDLANLEGRVAGENAVL  1 
Q8R8V6_THETN/1-446       (  290) PILLASIAANEAKIAGVNAFE  1 
//
ID   PNDRDTASEIII; BLOCK
AC   PNDRDTASEIII__I;
DE   Pyridine nucleotide disulphide reductase class-III signature
BL   MOTIF 9 width=21 seqs=66
Q5WGX8_BACSK/1-459       (  322) GTQGTSGLKLYDLNIASTGLT  1 
Q9ZHI9_9SPIR/1-424       (  322) GTQGSNAICVFGYNMASTGWS  1 
Q41C70_9BACI/1-450       (  321) GTQGTSGLRLYDLNIASTGLT  1 
Q6KH25_MYCMO/1-462       (  330) GVQGTNAISVFGCHYASTGYS  1 
Q8ELB9_OCEIH/1-455       (  320) GTQGTSGLKLYHHNIASTGLT  1 
Q8KQL8_9STRE/1-455       (  333) GVQGSNGISIYGLHMVSTGLT  1 
Q88VU3_LACPL/1-468       (  321) GTQATSAMQLFDHTMATTGLT  1 
Q5WI78_BACSK             (  305) GVQGSSGAHIFDYYFATTGLN  1 
Q8KR34_LACLC/1-446       (  323) GVQGSNGISIFGYNMTSTGLS  1 
Q7QU92_GIALA/1-484       (  358) GTEGTSGIRIFKHHMASTGLT  1 
Q88YJ8_LACPL/1-470       (  321) GTQATSAMQLFDHTLATTGLT  1 
Q3Y285_ENTFC             (  328) GVVGSSALSVFDYHFAASGLN  1 
Q98RI6_MYCPU/1-478       (  349) GVTGTNAISVFGCHYSSTGMT  1 
Q5FJ98_LACAC             (  326) GVIGASALSVFDYHFATAGLN  1 
NAOX_ENTFA/1-446         (  322) GTQGTSGLYLFGWKIGSTGVT  1 
Q6XYS4_SPIKU/1-452       (  324) GFQGSNAINVFGWALASTGMT  1 
Q6YQD3_ONYPE/1-447       (  321) GTQGTSGIKIIDLSISSTGLT  1 
O83891_TREPA/1-445       (  322) GVQGSNGINIYDLKMVSTGVT  1 
Q4A5P1_MYCS5/1-453       (  323) GVVGTNAVSVFDCKYASTGFT  1 
Q73RJ2_TREDE/1-444       (  322) GVQGSNGINIYDLKMVSSGLT  1 
Q7NAZ7_MYCGA/1-472       (  339) NVVGTNAIHVFGHHLASTGIS  1 
Q4AAP9_MYCHJ/1-460       (  326) GYVGTNAISVFGFNYASTGYS  1 
Q8KRG4_LACBR/1-450       (  320) GTQSSSGLALYDRTIVSTGLT  1 
Q833L5_ENTFA/1-444       (  318) GSLRTMGTKVGDYYLASTGLT  1 
Q8EWN4_MYCPE/1-454       (  324) NIVGTNAICVFGLKYASTGVT  1 
Q6MTY2_MYCMS/1-454       (  324) GFTGANGISVFGLHMASVGIS  1 
NAOX_MYCPN/1-479         (  347) SIVGTNALHVFGLNLAATGLT  1 
Q88UF0_LACPL             (  323) AVSGSSALSVFDYHFASTGVK  1 
Q8G4V8_BIFLO/1-448       (  325) GTQATSAVQLYDLSLAASGLT  1 
Q9F1X5_LACSN/1-452       (  323) GTQSSSGLKLYGRTYVSTGIN  1 
Q88SH4_LACPL/1-450       (  320) GTQSTSGLMLFGQTIVSSGMT  1 
Q8A513_BACTN/1-826       (  323) GAIGTSIAKVFDMTVASTGLP  1 
Q6F280_MESFL/1-452       (  324) GFTGANGIEVFGFKMASAGVS  1 
Q6AJ61_DESPS/1-604       (  365) GAIGSFILKAFDFSAASTGLS  1 
Q926L6_LISIN             (  322) RVNGTSGLAVFDYKFATTGIK  1 
Q88X11_LACPL             (  310) GVQATSALNAAGYYFAATGLN  1 
Q6AQU4_DESPS/1-568       (  335) GTVGTFCIKVFELGVATAGLT  1 
Q88YJ2_LACPL/1-452       (  321) GTQATTGMLIFDQTVACAGLT  1 
Q6AMZ5_DESPS/1-447       (  320) GTINANVSMVYDTSFGSAGLT  1 
O29847_ARCFU/1-551       (  328) GVIRTAIFKVFDFTAASAGVN  1 
Q6VXQ2_ENTFC/1-447       (  323) GSQFTNGFSIFNYNFYAAGLN  1 
Q7MXK3_PORGI/1-938       (  449) GAIGTAIAKIFDLTVAATGLP  1 
Q602Q8_METCA/1-560       (  337) GVLGTAVCEVFGLTIACTGAN  1 
Q3G2H7_9DELT/1-563       (  334) GTFHTGICKVFDFNAGSTGLS  1 
Q8CMY6_STAES             (  321) RVSGTSGLQLFDYKFGQTGIH  1 
Q8TX00_METKA/1-446       (  320) GTLNTAVIRVFDLEAAGAGLT  1 
Q8R8V6_THETN/1-446       (  319) GTISAFSTKIYNTAFAAAGLT  1 
Q74EW6_GEOSL/1-444       (  321) GIDQTAAFKFFDLTIATTGLN  1 
Q5JJB9_PYRKO/1-447       (  316) RTIGAYSTHVAGLTLAAAGLT  1 
Q44ND9_CHLLI/1-451       (  320) GTISIFSTAIGGTTFAAAGVT  1 
Q3VU93_PROAE/1-450       (  321) GTLSIFSTAIGGTTFAAAGVT  1 
Q64E99_9ARCH/1-449       (  318) RLLNSFASKLFDKSIASVGVT  1 
Q8KAS7_CHLTE/1-452       (  321) GTIAIFSTAIGGTTFAAAGVT  1 
Q3IBR1_9BACT/1-562       (  344) LVTGATAVKVFDWNVAAVGCT  1 
Q40TP4_DESAC/1-449       (  321) GALGAFATKVGTRSIAAAGIT  1 
NAOX_METJA/1-448         (  322) PVLNSAVSKIGDLEIGGTGLT  1 
Q3Y0N5_ENTFC/1-431       (  312) GTYRPVGNQWFGYFLGSVGLT  1 
O28421_ARCFU/1-448       (  321) GTVGVFSTFVGDVALGAAGLT  1 
O59178_PYRHO/1-440       (  314) PVFNTAITELFDLEIGTFGIT  1 
Q99YJ0_STRP1             (  326) QTVKVLGSSHFDYYRASVGVT  1 
Q6LXT8_METMP/1-442       (  318) PVLNSMVSKIGKLEIGGTGMT  1 
Q9CDT5_LACLA/1-443       (  321) SSQGTYHVPMNNLVMAMTGIT  1 
Q8KS25_THENE/1-443       (  319) GSLNAYSTVIGSKAFGSVGIT  1 
Q3Y1R2_ENTFC/1-454       (  320) LRQKITAAVIIDYFLGTVGLT  1 
Q41KN3_METBU/1-453       (  262) GIIVNQHLQVFVDGNFSTDIF  1 
O27407_METTH/1-450       (  117) PVEGTDLEGVFTIRTLTDGER  1 
//

ID   PNDRDTASEIII; BLOCK
AC   PNDRDTASEIII__J;
DE   Pyridine nucleotide disulphide reductase class-III signature
BL   MOTIF 10 width=29 seqs=68
Q41C70_9BACI/1-450       (  404) SVAIQNDMTLEELAFVDFFFQPHYNKPWN  1 
Q6YQD3_ONYPE/1-447       (  404) SVCMQNQMTVEQLAFVDFFFQPHFNKPWG  1 
NAOX_ENTFA/1-446         (  405) SLAVQNKMTVEDLAISDFFFQPHFDRPWN  1 
Q88UF0_LACPL             (  409) SVAIQAKLTVADLAYTDFFFQPGFDRPWN  1 
Q98RI6_MYCPU/1-478       (  435) SLAIQQGLTLPQLALMDVYFLPHFNKPFN  1 
Q88VU3_LACPL/1-468       (  404) SVMIQNQNTIDDLAYVDMFFQPNFNQPFN  1 
Q5WGX8_BACSK/1-459       (  405) SVCIQQQMTVTDLAFADFFFQPHYSKPIH  1 
Q9F1X5_LACSN/1-452       (  406) SVCIQNKNTIDDLAMVDMLFQPQFDRPFN  1 
Q8KR34_LACLC/1-446       (  408) SLAIQEKKTIDELALLDLFFLPHFNSPYN  1 
Q6KH25_MYCMO/1-462       (  417) SLAIQKQMTLPEIALMDVYFLPHFNKPFN  1 
Q4A5P1_MYCS5/1-453       (  409) ALAIQRGLTLPELALTDVFFLPHFNKPFN  1 
Q5WI78_BACSK             (  386) SLAIQTGCTLEQLAYADFFFQPELNTPWN  1 
Q8KQL8_9STRE/1-455       (  417) SLAIQEEVTIEKLALTDIFFLPHFNKPYN  1 
Q8KRG4_LACBR/1-450       (  403) SVCIQNENTIDDLAMVDMLFQPNFDRPFN  1 
Q926L6_LISIN             (  405) SVAIEAEWTVDQLAQADFFFQPEFSRPWN  1 
Q73RJ2_TREDE/1-444       (  406) SLAIQEKLTIDKLKLLDIFFLPHFNKPYN  1 
O83891_TREPA/1-445       (  406) SLAIQERVTIDKLKLLDMFFLPHFNKPYN  1 
Q6F280_MESFL/1-452       (  407) SLGIQKELTIDELPLVDIFFLPHFNKPYN  1 
Q7QU92_GIALA/1-484       (  442) AVCIQNRYTIEKMAVQDFFFQPHYNNPWN  1 
Q3Y285_ENTFC             (  414) ALAIQNKLTLEELAEADFFFQPGFDRQWS  1 
Q8ELB9_OCEIH/1-455       (  403) SVGIANNMTVEQLALTDFFFQPHYNKPVN  1 
Q6MTY2_MYCMS/1-454       (  407) ALGIQKDLTIDELPLVDIFFLPHFNKPFN  1 
Q88YJ8_LACPL/1-470       (  404) SIAIQNGNTIDDLAFVDMLFSPNFDEPFN  1 
Q6XYS4_SPIKU/1-452       (  407) SLAIMKEVTIDELPLIDIFFLPHFNKPYN  1 
Q5FJ98_LACAC             (  411) ALAISHKMTLEDLAEQDFFFQPGFDRQWS  1 
Q4AAP9_MYCHJ/1-460       (  413) SLAIQKRLKLTEIALSDFYFLPHFNKPFN  1 
Q8G4V8_BIFLO/1-448       (  408) SMAIQAGFTIDQLANVDFLFQPNFDKPVY  1 
Q88SH4_LACPL/1-450       (  403) SVMIQNHNTIDDLGFVDMFFQPIYDRPFN  1 
Q7NAZ7_MYCGA/1-472       (  423) ALAIQRKLTLVDVAFADVFFLPHYNKPFN  1 
Q88X11_LACPL             (  394) SLAIQMGATLEQLAYGDFFFQPGLSQPVD  1 
Q6LXT8_METMP/1-442       (  401) SVAISNGMTVEELANQEFCYAPPVSMVID  1 
Q88YJ2_LACPL/1-452       (  404) SVVIHNGNTIDELAFMDMLFSPNFDEPFN  1 
NAOX_MYCPN/1-479         (  431) ALAVQKKMLISELGLVDVYFLPHYNKPFN  1 
O29847_ARCFU/1-551       (  411) STAIQAGMTIDQLANLDLAYAPPYSPALD  1 
Q8CMY6_STAES             (  404) SVVISAGFTLEQLAVQDFFFQPDYDRPWH  1 
Q8EWN4_MYCPE/1-454       (  410) ALAIQLGLNLFQIAFTDVYFLPHLNKPFN  1 
Q6VXQ2_ENTFC/1-447       (  406) SLAIEEQITLDKLKMLDYLFHPSFSQPYN  1 
Q8TH86_METAC/1-488       (  441) SLAIRKKTTIKDLLNLETCYAPPVSMLVD  1 
Q74EW6_GEOSL/1-444       (  403) AVAVYKQMTVFELAELDLSYAPPYAPVWD  1 
O27407_METTH/1-450       (  400) SLAISQGLTCSELSETEFSYAPPVSMVID  1 
Q8PXC5_METMA/1-493       (  444) SLAIRKEATIKDLLNLETCYAPPVSTLVD  1 
Q46DW0_METBA/1-506       (  444) SLAIRKKTTIRDLLDLETCYTPPVSMLVD  1 
Q6AMZ5_DESPS/1-447       (  404) SLAIQKRTTIEEFLCHQYATHPQLAAVPT  1 
NAOX_METJA/1-448         (  404) SIAIFKKVSAEELANMEFCYAPPVSMVHE  1 
Q8R8V6_THETN/1-446       (  403) SLAIQKGTTASELTTFQVATHPLLTSSPV  1 
Q6AJ61_DESPS/1-604       (  450) AVAITAGATVDDFGNIEMAYAPPFSTAID  1 
Q5JJB9_PYRKO/1-447       (  400) ALAIQKRLTASELYTLQIATHPLLTASPV  1 
Q8KAS7_CHLTE/1-452       (  405) GVIIETKMTVNELLTLQFGTHPLLTGPPT  1 
Q833L5_ENTFA/1-444       (  399) ALSIQTGQTLTDLLQKDYFYQPSLTNIYD  1 
Q40TP4_DESAC/1-449       (  406) AVAVQAQLTANDLSLMQYATHPLLTASPV  1 
Q44ND9_CHLLI/1-451       (  404) GVIIENKMTIHEVLTLQIGTHPLLTGPPT  1 
O28421_ARCFU/1-448       (  405) AMAIQNNLTASEIDTLQIGTHPLLTSAPT  1 
Q8KS25_THENE/1-443       (  403) SLGMQKGITANDLFTMQIGTHPLLTSAPT  1 
Q3IBR1_9BACT/1-562       (  427) SQLIAYGATLEDFAELEHAYAPPYAPAID  1 
Q9CDT5_LACLA/1-443       (  401) SLAIQQKLKIEDIEFTDFYFEHGYKDPRG  1 
Q41KN3_METBU/1-453       (  408) AFMIKKKATIEEMLSIETCYAPPVSTVVD  1 
Q8A513_BACTN/1-826       (  406) ALVIKHEGTIYDLMKVEQAYAPPFSSAKD  1 
O59178_PYRHO/1-440       (  397) SALAQKGATVEDVAYLETSYAPPISPTID  1 
Q64E99_9ARCH/1-449       (  402) ALAIRNGWTALDLTTLRCAGQPELSPEPS  1 
Q3VU93_PROAE/1-450       (  405) GVIIESMMTIHQVLTLQLGTHPLLTGPPT  1 
Q602Q8_METCA/1-560       (  420) ATAMMQGATVFDLEDLELCYAPQFGAAKD  1 
Q7MXK3_PORGI/1-938       (  532) AQIIKRKGGIADLMQTEQAYAPPFSSAKD  1 
Q3G2H7_9DELT/1-563       (  416) AMALLGKLTVADLVNADLPYAPPFSLAID  1 
Q8TX00_METKA/1-446       (  403) ALAIRLAAKVEDLLSWDYSYSPPVARVIE  1 
Q3Y0N5_ENTFC/1-431       (  391) TIAVEEGWTFEQLEEHELFFQPEYRVPDM  1 
Q3Y1R2_ENTFC/1-454       (  403) ADIVKHKTTIPQLAVEDFGFLSEHTSRFH  1 
Q99YJ0_STRP1             (  402) GQALALKVTDADLAFQDFLFLQGHSDLAY  1 
Q6AQU4_DESPS/1-568       (  420) ASLLHLGVDVAEISNLEAGYAPPFASAMD  1 
//
