# Supplementary material for: Linear array of conserved sequence motifs to discriminate protein subfamilies: study on pyridine nucleotide-disulfide reductases
Source: BMC Bioinformatics. 2007 Mar 16;8:96. doi: 10.1186/1471-2105-8-96 (PMC1847454; doi:10.1186/1471-2105-8-96)
Supplement: Additional file 4 — BLOCKS' representations of the PNDR class IV fingerprint [file 1471-2105-8-96-S4.bloc]

ID   PNDRDTASEIV; BLOCK
AC   PNDRDTASEIV__A;
DE   Pyridine nucleotide disulphide reductase class-IV signature
BL   MOTIF 1 width=21 seqs=56
Q6F6Q2_ACIAD/1-443       (   16) HRIVIVGGGAGGLELATRLGN  1 
Q9HVN9_PSEAE/1-435       (    3) HRIVIVGGGAGGLELATRLGR  1 
Q88Q70_PSEPK/1-431       (    3) HRIVIVGGGAGGLELATRLGK  1 
Q3K6N6_PSEPF/1-432       (    3) HRIVIVGGGAGGLELATRLGK  1 
Q7NZD0_CHRVO/1-438       (    9) PRIVIVGGGAGGLELATRLGR  1 
Q3X7V4_METFL/1-444       (   12) HRVVIVGGGAGGLELATRLGR  1 
Q6NAS7_RHOPA/1-436       (    6) HRIVIVGGGAGGLELATALGN  1 
Q48ND0_PSE14/1-432       (    3) HRIVIVGGGAGGLELATSLGK  1 
Q89NV7_BRAJA/1-440       (    9) PRVVIVGGGAGGLELATRLGD  1 
Q458T6_9BURK/1-444       (    2) HRIIIVGGGAGGLELATRLGD  1 
Q65W72_MANSM/1-443       (    2) KNIVIVGGGAGGLELATYLGN  1 
Q6D672_ERWCT/1-434       (    6) KKIVIVGGGAGGLELATSLGH  1 
Q8XX87_RALSO/1-441       (   11) PRIVVVGGGAGGLELATRLGD  1 
Q7N398_PHOLL/1-434       (    6) KRIVIIGGGAGGLELATSLGH  1 
Q3FFE4_9BURK/1-452       (   17) PRIVIVGGGAGGLQLATRLGD  1 
Q9AG13_AZOVI/1-432       (    3) HRIVIVGGGAGGVELATRLGK  1 
Q5NXX7_AZOSE/1-473       (   49) HRIVIVGGGAGGLELAARLGD  1 
Q3SGS4_THIDA/1-437       (    5) HEIVIVGGGAGGLELATRLGD  1 
Q5QZN9_IDILO/1-431       (    3) ERIVIVGGGAGGLELATMLGR  1 
Q7WWS8_RALEU/1-459       (   27) HQIVIVGGGAGGLELATALGN  1 
Q7W137_BORPA/1-439       (   11) HRVVIVGGGAGGLELAAKLGR  1 
Q669N7_YERPS/1-434       (    6) KKIVIIGGGAGGLELATSLGH  1 
Q44DH6_CHRSL/1-432       (    4) PRIVVVGGGAGGLELVTRLGR  1 
DHNA_ECOLI/1-433         (    5) KKIVIVGGGAGGLEMATQLGH  1 
Q3QE33_9GAMM/1-429       (    4) KRIVIVGGGAGGLALASKLGR  1 
Q3Q0W8_9GAMM/1-429       (    4) KRIVIVGGGAGGLALASKLGR  1 
Q8D3A3_WIGBR/1-435       (    8) KKIIIVGGGAGGLELVTKLGN  1 
Q4ASZ3_9BURK/1-440       (    2) QRIVIVGGGAGGLALATQLGK  1 
DHNA_HAEIN/1-444         (    2) KNVVIVGGGAGGIELATFLGN  1 
Q3S114_RALME/1-467       (   33) HRIIVVGGGAGGLELVTRLGD  1 
Q606U6_METCA/1-440       (   11) PRILIIGGGAGGLELATKLGR  1 
Q87R27_VIBPA/1-429       (    2) TRIIVVGGGAGGLELATKLGR  1 
Q8EBJ7_SHEON/1-429       (    4) KRIVIVGGGAAGLALASKLGR  1 
Q3ICY7_PSEHT/1-434       (    6) PKVVVIGGGAGGLELATQLGH  1 
Q7VMU3_HAEDU/1-428       (    4) ETIIIVGGGAGGLELATYLGN  1 
Q3EEU9_ACTSC/1-443       (    2) KNIVLVGGGAGGLELATFLGH  1 
Q3NME7_SHEFR/1-428       (    3) QRIVIVGGGAAGLALASKLGR  1 
Q6LH04_PHOPR/1-410       (    2) SKIVVVGGGAAGLELVTRLGR  1 
Q3HHT1_TRIER/1-457       (   16) HHVVIVGGGFAGLEAAKQLGK  1 
Q3F5W0_9BURK/1-433       (    8) ARIVIVGGGIAGLQLATRLGE  1 
Q43ST1_SOLUS/1-428       (    9) HRVVIVGGGFGGLYAAKSLAR  1 
Q6MQX0_BDEBA/1-429       (    9) KKVVIVGGGFAGLKAARALGN  1 
Q43JB9_9CHLB/1-444       (    2) KHVVIVGGGFAGLNVAKELGN  1 
Q3VPC3_9CHLB/1-434       (    3) KRVVIIGGGFAGLNTARVLGN  1 
Q44N64_CHLLI/1-433       (    3) KRVVIIGGGFTGINAARILGN  1 
Q5NNH3_ZYMMO/1-441       (    8) DRIVVVGGGAGGLQLVRALGE  1 
Q43K61_9CHLB/1-435       (    3) QRVVIIGGGFTGLNTAKLLGN  1 
Q8KFF8_CHLTE/1-430       (    3) KKVVIVGGGFTGLNTARILSN  1 
Q4AMJ8_9CHLB/1-428       (    2) KHVMIVGGGFAGINAAKELGN  1 
Q46RP8_RALEJ/1-431       (    2) KTIVIAGGGTAGLQLAARLGK  1 
Q5E287_VIBF1/1-408       (    2) SRIIVVGGGAAGLELSTLLTK  1 
Q6ABF6_PROAC/1-460       (   26) PRVVIVGAGFGGLAAAEKTAE  1 
Q6W1A0_RHISN/1-438       (   26) PHVVILGAGFGGLNAAVALHR  1 
Q5FQD1_GLUOX/1-409       (    5) ARVLVLGGGVGGLEAAAALGR  1 
Q74FV9_GEOSL/1-419       (    2) KRVVIIGMGFGGIRAARTLAQ  1 
Q3NKB7_SHEFR/1-429       (    2) TNIVVIGGGAGGMELLGKISK  1 
//
ID   PNDRDTASEIV; BLOCK
AC   PNDRDTASEIV__B;
DE   Pyridine nucleotide disulphide reductase class-IV signature
BL   MOTIF 2 width=29 seqs=56
Q3S114_RALME/1-467       (   61) AQVTLVDRSPTHIWKPLLHEVAAGSMDPN  1 
Q8XX87_RALSO/1-441       (   39) ARVVLVDRNPTHIWKPLLHEVAAGSMDPN  1 
DHNA_ECOLI/1-433         (   33) AKITLVDRNHSHLWKPLLHEVATGSLDEG  1 
Q6D672_ERWCT/1-434       (   34) ADITLVDRNHSHLWKPLLHEVATGSLDDD  1 
Q458T6_9BURK/1-444       (   34) ALVTLVDRNPTHIWKPLLHEVAAGSMDPF  1 
Q669N7_YERPS/1-434       (   34) ADIVLVDRNHSHLWKPLLHEVATGSLDDG  1 
Q44DH6_CHRSL/1-432       (   32) AEIVLVDRNATHIWKPLLHEVATGVLDSS  1 
Q7N398_PHOLL/1-434       (   34) AEIVLVDRNQSHLWKPLLHEVATGSLDDG  1 
Q9HVN9_PSEAE/1-435       (   31) AQVTLVDANLTHIWKPLLHEVAAGSLNSS  1 
Q88Q70_PSEPK/1-431       (   31) AEITLVDTNLTHIWKPLLHEVAAGSLNSS  1 
Q87R27_VIBPA/1-429       (   30) AQITLVDRKASHLWKPLLHEVATGSLDEG  1 
Q48ND0_PSE14/1-432       (   31) ASVTLVDANLTHIWKPLLHEVAAGSLNSY  1 
Q65W72_MANSM/1-443       (   30) ANVVLVDRNQTHLWKPLLHEVATGVLDSE  1 
Q7VMU3_HAEDU/1-428       (   32) AHVLLIDRNTTHLWKPLLHEVATGSLDEG  1 
Q3ICY7_PSEHT/1-434       (   34) ADILLIDKNRTHIWKPLLHEVATGSIDPD  1 
Q3SGS4_THIDA/1-437       (   33) ANITLIDASPSHLWKPLLYEVAAGSLDSY  1 
DHNA_HAEIN/1-444         (   30) AKVTLVDRNATHLWKPLLHEIATGVMDDG  1 
Q9AG13_AZOVI/1-432       (   31) AKITLVDANMTHLWKPLLHEVAAGSLNST  1 
Q3K6N6_PSEPF/1-432       (   31) ASIMLVDANLTHIWKPLLHEVAAGSLNSS  1 
Q606U6_METCA/1-440       (   39) AQVTLIDAHPTHIWKPLLHEVAAGTMDVN  1 
Q7NZD0_CHRVO/1-438       (   37) AQIVLVDGSPTHIWKPLLHEVATGALNTG  1 
Q3EEU9_ACTSC/1-443       (   30) ANVTLVDRNQTHLWKPLLHELATGVLDAE  1 
Q5QZN9_IDILO/1-431       (   31) AKIMLIDRNSTHLWKPLLHEVASGALDSR  1 
Q3X7V4_METFL/1-444       (   40) AHITLIDCTRTHVWKPLLHEIAAGSMNPD  1 
Q5NNH3_ZYMMO/1-441       (   34) ADVILVDRSPTHVWKPLFHEVATGALDAD  1 
Q6F6Q2_ACIAD/1-443       (   44) AEIILVDAALTHIWKPLLHEVAAGTLNSY  1 
Q46RP8_RALEJ/1-431       (   30) AKIVLVDRYRTHLWKPLLHEVAAGKLEPY  1 
Q3QE33_9GAMM/1-429       (   32) ADILLIDRSPIHIWKPKLHEVAVGAIDQS  1 
Q3NKB7_SHEFR/1-429       (   30) ANITLVDISSHHIWKPLLHELAAGSLDEG  1 
Q3Q0W8_9GAMM/1-429       (   32) FDICLVDRSPIHIWKPKLHEVAVGVIDQS  1 
Q8EBJ7_SHEON/1-429       (   32) VDVCLIDKSPIHIWKPKLHEVAVGVIDQS  1 
Q3HHT1_TRIER/1-457       (   39) VKVTLVDKRNFHLFQPLLYQVATGSLSPG  1 
Q7WWS8_RALEU/1-459       (   55) AAVTLIDKTRSHIWKPKLHEIAAGSMDMN  1 
Q89NV7_BRAJA/1-440       (   37) LDVTLIERNRTHVWKPKLHEIAAGSMDIA  1 
Q4ASZ3_9BURK/1-440       (   30) AEITLVDAARTHVWKPLLHQLAAGSFDTH  1 
Q3VPC3_9CHLB/1-434       (   27) IEITLIDRKNYHLFQPLLYQVAMAALGEG  1 
Q43K61_9CHLB/1-435       (   27) IEVTLIDRKNYHLFQPLLYQVAMAALGEG  1 
Q8KFF8_CHLTE/1-430       (   27) VEVTLIDRKNYHLFQPLLYQVAMAALGEG  1 
Q44N64_CHLLI/1-433       (   27) IDVTLIDRKNYHLFQPLLYQVAMSALGEG  1 
Q3FFE4_9BURK/1-452       (   45) ADVVLVDRYPTHFWKPLLHEAASGHRDPA  1 
Q6NAS7_RHOPA/1-436       (   34) VRVTLVDRSRTHIWKPLLHAIAAGSLRRS  1 
Q6ABF6_PROAC/1-460       (   49) CDVTLIDRNPYTTFQPLLYQVATGGLNPG  1 
Q3NME7_SHEFR/1-428       (   31) IDISLIDKNTVHIWKPKLHEVAVGVIDQS  1 
Q5NXX7_AZOSE/1-473       (   77) AEVVLIDPMPAHLWKPLLHEIAAGTRSPH  1 
Q6MQX0_BDEBA/1-429       (   33) VSVTLIDRRNYHLFQPLLYQVATAGLSPA  1 
Q4AMJ8_9CHLB/1-428       (   26) IRITLIDRKNYHLFQPLLYQVAMSALGAG  1 
Q3F5W0_9BURK/1-433       (   36) AQVTVVDRSPTHVWKPMLHTIAAGTRDVQ  1 
Q74FV9_GEOSL/1-419       (   25) LDVVLVDRNNYHLFQPLLYQVATAGLEQE  1 
Q8D3A3_WIGBR/1-435       (   36) AKIILVDNNYIHLWKPWLHKFASGSLNEG  1 
Q6W1A0_RHISN/1-438       (   49) VEVTVIDRRNYHLFQPLLYQVATAGLSPA  1 
Q7W137_BORPA/1-439       (   36) ERVTLVDSRPFHIWKPSLHEAAAGTLDIH  1 
Q43JB9_9CHLB/1-444       (   26) IRVTLIDKNNFQLFQPLLYQVAMAALNAG  1 
Q43ST1_SOLUS/1-428       (   32) VTLTVIDRRNFHLFQPLLYQVATGALSPG  1 
Q6LH04_PHOPR/1-410       (   30) HEIILVEPSTHHYWKPRLHEIAAGTFDTE  1 
Q5FQD1_GLUOX/1-409       (   29) ISLTLVDRSPLHYWKPALHEFAAGTMQHQ  1 
Q5E287_VIBF1/1-408       (   28) DEIILVEPETHHYWKPRLHEIAAGTFDSD  1 
//
ID   PNDRDTASEIV; BLOCK
AC   PNDRDTASEIV__C;
DE   Pyridine nucleotide disulphide reductase class-IV signature
BL   MOTIF 3 width=29 seqs=56
Q6F6Q2_ACIAD/1-443       (  125) YDTLVLAIGSTSNDFGTPGAKEHCIFLDS  1 
Q65W72_MANSM/1-443       (  111) YDYLVIAIGSKSNDFNTKGVAENCIFLDS  1 
DHNA_ECOLI/1-433         (  114) YDTLVMALGSTSNDFNTPGVKENCIFLDN  1 
DHNA_HAEIN/1-444         (  111) YDYLVIAIGSKSNDFNTKGVADNCIFLDS  1 
Q9HVN9_PSEAE/1-435       (  112) YDTLVIAVGSTTNDFGTEGAAEHCIFLDT  1 
Q87R27_VIBPA/1-429       (  111) YDLLVMAIGSTSNDFNTPGVRENCIFLDS  1 
Q3EEU9_ACTSC/1-443       (  111) YDYLVLAIGSKSNDFKTKGVAENCIFLDS  1 
Q3ICY7_PSEHT/1-434       (  115) YDHLVIAIGSVSNDFNTPGIKEHCYFLDS  1 
Q5NNH3_ZYMMO/1-441       (  115) YDYLVLALGSVANDFNTPGVRENCLFLDS  1 
Q6LH04_PHOPR/1-410       (  104) YDYLVIAVGAVSNDFKTPGVSEHCLFLDS  1 
Q7N398_PHOLL/1-434       (  115) YDILVMALGSTSNDFNTQGVKEHCIFLDN  1 
Q669N7_YERPS/1-434       (  115) YDILVMALGSVSNDFGTPGVKDNCIFLDN  1 
Q3Q0W8_9GAMM/1-429       (  113) YDYLVLALGSVSNTFNTKGAEENCIFLDS  1 
Q606U6_METCA/1-440       (  120) YDILVIAVGSVCNDFGVPGVAQNCIFLDT  1 
Q48ND0_PSE14/1-432       (  112) YDSLVIAVGSTTNDFGTTGAAEHCLFLDS  1 
Q7VMU3_HAEDU/1-428       (  113) YDKLVIAIGSKSNDFGTKGVAEHCIFLDD  1 
Q3K6N6_PSEPF/1-432       (  112) YDSLVIAVGSTTNDFGTQGAAQHCLFLDT  1 
Q3SGS4_THIDA/1-437       (  114) YDTLVIAVGSVGNDFGVPGVKEHCIMLDT  1 
Q3NME7_SHEFR/1-428       (  112) YDTLVLALGGVSNSFNTPGAEKHCIFLDS  1 
Q6D672_ERWCT/1-434       (  115) YDILVVALGSASNDFGTPGVKDHCIFLDN  1 
Q88Q70_PSEPK/1-431       (  112) YDTLVIAVGSNTNDFGTLGAAQHCLFLDT  1 
Q9AG13_AZOVI/1-432       (  112) YDTLVLSVGSTTNDFGTPGAAENCIFLEG  1 
Q3QE33_9GAMM/1-429       (  113) YDYLVLALGGVSNSFNTPGAESHCIFLDN  1 
Q7WWS8_RALEU/1-459       (  136) YDTLVIAVGSQSNDFGTPGVSENALKLES  1 
Q4ASZ3_9BURK/1-440       (  111) YDTLVIAVGSQTNDFGTLGAAEHTIKLDS  1 
Q8D3A3_WIGBR/1-435       (  117) YDILVISVGSKSNYFNIPGVKENCNFIDN  1 
Q7W137_BORPA/1-439       (  117) YDTLVLAMGSTSNFFNTPGAAEHAVTLDT  1 
Q89NV7_BRAJA/1-440       (  118) YDVLVIAVGSQNNDFGTPGVAEHAIKLES  1 
Q44DH6_CHRSL/1-432       (  113) YDYLVMSLGSVSNDFGTPGVAKHSHFIDS  1 
Q6NAS7_RHOPA/1-436       (  115) YDTLVIAIGSVTNDFGTPGARDHAVPLET  1 
Q3F5W0_9BURK/1-433       (  117) YDVLILALGSQANDFGVPGVREHCYFIDS  1 
Q5E287_VIBF1/1-408       (  102) YDYLVVAIGAISNDFNTLGAQDHCLFLDS  1 
Q8EBJ7_SHEON/1-429       (  113) YDFLVLALGGVSNSFNTLGAEQHCIFLDS  1 
Q7NZD0_CHRVO/1-438       (  118) YDWLVIAVGAEANDFGTPGVAEHAMFLNT  1 
Q5QZN9_IDILO/1-431       (  112) YDRLILSIGSVTADFGTPGVSEHCYFLDS  1 
Q3S114_RALME/1-467       (  142) YDTLVLAIGCVTHFFGVPGAAENAIALDT  1 
Q3NKB7_SHEFR/1-429       (  111) YDYLVIGIGAITNDFGIPGVREHCDFLDL  1 
Q3X7V4_METFL/1-444       (  120) YDTLIIAVGSTTNDFGISGAREHSIALDT  1 
Q458T6_9BURK/1-444       (  115) YDTLVIAIGSTTHFFGVQGAPENAIALDT  1 
Q5FQD1_GLUOX/1-409       (   99) YDYLVVALGSRANDFGIPGIVDHCMFIDS  1 
Q3VPC3_9CHLB/1-434       (   97) YDYLVLACGVQHHYFGHNEWEEFAPGLKT  1 
Q46RP8_RALEJ/1-431       (  108) YDTLVLAIGGTTQYFGVPGAREHALALDS  1 
Q8KFF8_CHLTE/1-430       (   97) YDYLVLACGAQHHYFGKNDWEEHAPGLKN  1 
Q44N64_CHLLI/1-433       (   97) YDYLILACGVKHHYFGNNQWEEFAPGLKT  1 
Q8XX87_RALSO/1-441       (  120) YDMLVLAIGSVTHFFGVPGTAEHAIALDA  1 
Q4AMJ8_9CHLB/1-428       (   96) YDYLILACGVKHHYFGHEEWEENAPGLKT  1 
Q43K61_9CHLB/1-435       (   97) YDYLVLACGVQHHYFGNNQWEKFAPGLKT  1 
Q3FFE4_9BURK/1-452       (  126) YDDLVLAVGSVTNFFNVPGAARHALPLEN  1 
Q5NXX7_AZOSE/1-473       (  158) YDTLVIAIGATDDDFNTPGVRRHAISLNS  1 
Q43JB9_9CHLB/1-444       (   96) YDSLVLCCGAKHHYFGHNEWEEFAPGLKT  1 
Q6MQX0_BDEBA/1-429       (  103) YDYLILACGAKHSYFAHPEWEENAPGLKT  1 
Q6ABF6_PROAC/1-460       (  121) YDYLVLSQGVGANFFGTPGAAENSYTIYT  1 
Q6W1A0_RHISN/1-438       (  119) YDYLIVATGARHTYFGNDDWADHAPGLKT  1 
Q43ST1_SOLUS/1-428       (  102) YDDLVIATGATHHYFGNDQWAALAPGLKT  1 
Q74FV9_GEOSL/1-419       (   95) YDYLVIGAGSVTNYFGLKSVEQHAFDLKE  1 
Q3HHT1_TRIER/1-457       (  109) YDSLVIATGVSHNYFGNDWSEKAPGLKTV  1 
//
ID   PNDRDTASEIV; BLOCK
AC   PNDRDTASEIV__D;
DE   Pyridine nucleotide disulphide reductase class-IV signature
BL   MOTIF 4 width=21 seqs=56
Q6D672_ERWCT/1-434       (  171) VNIAIVGGGATGVELSAELHN  1 
Q7N398_PHOLL/1-434       (  171) VNIAIVGGGATGVELSAELHN  1 
DHNA_ECOLI/1-433         (  170) VNIAIVGGGATGVELSAELHN  1 
Q669N7_YERPS/1-434       (  171) VDIAIVGGGATGVELSAELHN  1 
Q87R27_VIBPA/1-429       (  166) VDIAIVGAGATGVELSAELHN  1 
Q48ND0_PSE14/1-432       (  169) ITVAIVGAGATGVELAAELHN  1 
Q6F6Q2_ACIAD/1-443       (  184) LNIAIIGAGATGVELAAELHH  1 
Q88Q70_PSEPK/1-431       (  168) ISVAIVGAGATGVELAAELHH  1 
Q3K6N6_PSEPF/1-432       (  169) ISVAIVGAGATGVELAAELHN  1 
Q3ICY7_PSEHT/1-434       (  171) LNIAIVGGGATGVELSAELYH  1 
Q3QE33_9GAMM/1-429       (  166) LSIGIVGAGATGVELAAELHH  1 
Q3Q0W8_9GAMM/1-429       (  166) LSIGIVGAGATGVELAAELHH  1 
Q8EBJ7_SHEON/1-429       (  166) VSIGIVGAGATGVELAAELHH  1 
Q9HVN9_PSEAE/1-435       (  169) VSIAIIGAGATGVELAAELHH  1 
Q65W72_MANSM/1-443       (  181) VNIAIVGGGATGVELSAELFN  1 
Q8XX87_RALSO/1-441       (  177) VDIAIVGAGATGVELSAELRN  1 
Q7NZD0_CHRVO/1-438       (  174) LSIAIVGGGATGVELAAELNH  1 
Q3X7V4_METFL/1-444       (  178) LEVVIVGAGATGVELAAELHN  1 
Q4ASZ3_9BURK/1-440       (  169) LTVAIVGGGATGVELAAELHA  1 
Q9AG13_AZOVI/1-432       (  168) VKVAIVGAGATGVELAAELRH  1 
DHNA_HAEIN/1-444         (  181) VNIAIVGGGATGVELTAELYH  1 
Q3NME7_SHEFR/1-428       (  165) LGIGIVGAGATGVELAAELHH  1 
Q3SGS4_THIDA/1-437       (  172) LTVGIVGAGATGVELAAELHD  1 
Q5QZN9_IDILO/1-431       (  170) LSLAIVGGGATGVELAAELIH  1 
Q3S114_RALME/1-467       (  203) VDVAIIGAGATGVELSAELRN  1 
Q89NV7_BRAJA/1-440       (  176) LKVAIIGAGATGVELAAELHR  1 
Q458T6_9BURK/1-444       (  179) IQVVIVGGGATGVELSAELRN  1 
Q7VMU3_HAEDU/1-428       (  167) VKIAIVGGGATGIELSAELYN  1 
Q8D3A3_WIGBR/1-435       (  173) SNISIVGGGATGVELSAELIN  1 
Q6NAS7_RHOPA/1-436       (  173) LHVAIIGAGATGTELAAELHH  1 
Q3EEU9_ACTSC/1-443       (  181) VNIAIVVGGATGVELSAELFN  1 
Q43ST1_SOLUS/1-428       (  161) LNFVIVGGGPTGVELAGALGE  1 
Q3HHT1_TRIER/1-457       (  167) LTFAIVGAGPTGVELAGALAE  1 
Q43JB9_9CHLB/1-444       (  155) LTFVIVGGGPTGVELAGSIGE  1 
Q4AMJ8_9CHLB/1-428       (  155) LTFVIVGGGPTGVELAGSIGE  1 
Q8KFF8_CHLTE/1-430       (  156) LTFVIVGGGPTGVELAGSIGE  1 
Q44N64_CHLLI/1-433       (  156) LTFVIVGGGPTGVELAGSIGE  1 
Q43K61_9CHLB/1-435       (  156) LTFVIVGGGPTGVELAGSIGE  1 
Q3VPC3_9CHLB/1-434       (  156) LTFVIVGGGPTGVELAGSIGE  1 
Q606U6_METCA/1-440       (  178) LDVAIVGGGATGIELSAQLHQ  1 
Q5E287_VIBF1/1-408       (  151) STINIVGAGATGVELAAELAR  1 
Q7WWS8_RALEU/1-459       (  194) LQVAIIGAGATDVELAAELHR  1 
Q3F5W0_9BURK/1-433       (  170) FRVAIVGAGATGVELAAELSR  1 
Q6MQX0_BDEBA/1-429       (  162) LTFVIVGAGPTGVELAGTIGE  1 
Q7W137_BORPA/1-439       (  175) LDLVIVGGGATGVELAVELIE  1 
Q3NKB7_SHEFR/1-429       (  166) FDITIVGAGATGTEMAAEMHH  1 
Q5NNH3_ZYMMO/1-441       (  175) VRVTVIGAGATGVELSAELYN  1 
Q74FV9_GEOSL/1-419       (  154) MTFVIVGGGPTGVEFAGALIE  1 
Q44DH6_CHRSL/1-432       (  170) LSVGLVGAGATGVELAAELIG  1 
Q6LH04_PHOPR/1-410       (  153) HHLSIVGAGATGVELAAELAK  1 
Q3FFE4_9BURK/1-452       (  187) ICINVIGAGATGVELAAALRH  1 
Q6ABF6_PROAC/1-460       (  175) FDVIIVGGGPTGVEMAGTLAE  1 
Q5FQD1_GLUOX/1-409       (  152) LSVGIVGGGATGVQLIAELCK  1 
Q6W1A0_RHISN/1-438       (  178) LTFIVVGGGPTGVELAGAIAE  1 
Q46RP8_RALEJ/1-431       (  167) ASVAIVGAGATGVQLAAQVRQ  1 
Q5NXX7_AZOSE/1-473       (  212) VQLVIVGGGTTGVEFADELTG  1 
//
ID   PNDRDTASEIV; BLOCK
AC   PNDRDTASEIV__E;
DE   Pyridine nucleotide disulphide reductase class-IV signature
BL   MOTIF 5 width=29 seqs=55
Q669N7_YERPS/1-434       (  213) LVEAGERILPALPPRISSAAHQELTKLGV  1 
Q87R27_VIBPA/1-429       (  208) LIEAGERILPALPPRISSAAHQELVKLGV  1 
Q44DH6_CHRSL/1-432       (  212) LIEAAPRILPALPERISRAVHQELERLGV  1 
Q65W72_MANSM/1-443       (  223) LIEAGDRILPALPERISSSVQQELENLGV  1 
DHNA_ECOLI/1-433         (  212) LVEAGERILPALPPRISAAAHNELTKLGV  1 
Q3K6N6_PSEPF/1-432       (  211) LIEAGPRVLPALPERISGPVHKTLEKLGV  1 
Q88Q70_PSEPK/1-431       (  210) LIEAGPRVLPALPERISVPVHKTLEKLGV  1 
Q7N398_PHOLL/1-434       (  213) LVEAGERILPALPARISAAAHQELTKLGV  1 
Q9HVN9_PSEAE/1-435       (  211) LVEAGPRVLPALPERISQPVHQTLSKLGV  1 
Q6D672_ERWCT/1-434       (  213) LVEAGERILPALPPRISAAAHQELNNIGV  1 
Q6F6Q2_ACIAD/1-443       (  226) LIEAAPRILPALSERVSEGAEKELQKIGV  1 
Q3ICY7_PSEHT/1-434       (  213) LIEAGPRILPALPERIAVSAKRELLKLGV  1 
Q6W1A0_RHISN/1-438       (  220) LVEAGERILPAMPCCLSRKAQRQLEGLGV  1 
Q48ND0_PSE14/1-432       (  211) VIEAGPRVLPALPERIGAPVHKTLEKLGV  1 
Q5FQD1_GLUOX/1-409       (  193) LIETGPRILPAFPEAVSTAATQQLEKLGI  1 
Q6NAS7_RHOPA/1-436       (  216) LIEAAPRILPALPPRISDATLKLLLDLGV  1 
Q3EEU9_ACTSC/1-443       (  223) LIEAGDRLLPALPQRISDSVRKELEELGI  1 
Q9AG13_AZOVI/1-432       (  210) LIESSPRVLAALPERISRSAHATLESLGV  1 
Q3X7V4_METFL/1-444       (  221) IIEASDRVLPALPPKLSKAVDTELRKLGV  1 
Q458T6_9BURK/1-444       (  222) LIESGPRILPALQERVSAATAELLEKLGV  1 
Q8EBJ7_SHEON/1-429       (  208) LIEASPKILPQLPERVSARAQAVLDKIGI  1 
Q7WWS8_RALEU/1-459       (  237) LIEAADRVLPALPARLSAATEVLLRKLGV  1 
Q8KFF8_CHLTE/1-430       (  198) IVEAAERILGTFSPELSSKATRELEKLGV  1 
Q89NV7_BRAJA/1-440       (  219) LIEAADRVLPALPERVSKETEKLLVRLGV  1 
Q3S114_RALME/1-467       (  246) IVEAGPRILPALTERVSAETTKLLRKLDV  1 
Q5QZN9_IDILO/1-431       (  212) LVEAGKRLLPALPERLSASVEKKLKSLGV  1 
Q3Q0W8_9GAMM/1-429       (  208) LIEASPKILPQLPEKVSARAQSVLDKIGI  1 
Q6LH04_PHOPR/1-410       (  191) LIEASDRVLPAGPECMSEKVQKALEKQGI  1 
Q4AMJ8_9CHLB/1-428       (  197) IVEAAPRILGSFSPELSSKATRALEQLGV  1 
Q43K61_9CHLB/1-435       (  198) IVEAAPRILGSFSPELTSKATRSLEKLGV  1 
Q7W137_BORPA/1-439       (  218) LVEGAPRILSALPEKISRAAHARLTELGV  1 
Q3F5W0_9BURK/1-433       (  211) LLESGPRILAAFPPRISASAQRRLEQIGI  1 
Q44N64_CHLLI/1-433       (  198) IVEAAPRILGSFDPELASKATRSLEKLGV  1 
Q3VPC3_9CHLB/1-434       (  198) IVEAAPRILGSFSPDLASKATRSLEKLGV  1 
Q3SGS4_THIDA/1-437       (  215) IVEASDRILPGLPPRLSAAAAERLAELGV  1 
Q4ASZ3_9BURK/1-440       (  212) LVEAAPRLLAQLPERLSESALRELRKLAI  1 
Q8XX87_RALSO/1-441       (  220) LIEGSPRILAALSERVSTETTKLLQKLNV  1 
Q3NME7_SHEFR/1-428       (  207) LIEASTKILPQLPEQVSTRAQTVLSKLGV  1 
Q3QE33_9GAMM/1-429       (  208) LIEAAPKILPQLPDRVSGRAQAVLDKIGI  1 
Q6MQX0_BDEBA/1-429       (  204) LIEAGPRILAAFHPDLSRKAAADLEDLGV  1 
Q43ST1_SOLUS/1-428       (  203) LVEGEPRVLPSFPPDLSAKAENQLIQLGV  1 
Q3FFE4_9BURK/1-452       (  230) LIEGGPRILPALDARLSARMHAQLRTLNV  1 
Q606U6_METCA/1-440       (  220) LIEAAPRLLPELPPRLSESTVKQLLALDV  1 
Q5E287_VIBF1/1-408       (  188) LIEAAHRVLPNSPQKMSDKVLKELEKNGV  1 
Q5NNH3_ZYMMO/1-441       (  217) LVEAAPRILAPLPEFMAEDAHTVLQRLGV  1 
Q43JB9_9CHLB/1-444       (  197) IVHSAPRILQTFSPELSSKATRALEKLGV  1 
Q8D3A3_WIGBR/1-435       (  215) LIEMGERILSSLPKRISNIVDSELKKIGI  1 
DHNA_HAEIN/1-444         (  223) LVEAGTRLLPALPENLSAAVLDELKEMGT  1 
Q3HHT1_TRIER/1-457       (  209) LIQSGDRVLPSFKPALSQKARLELEKLGV  1 
Q7VMU3_HAEDU/1-428       (  209) LVEASERLIPALTQKVSNSALYELRKAGV  1 
Q7NZD0_CHRVO/1-438       (  215) VIEAADRILAAAPPSLSAYAEEQLAGKNI  1 
Q74FV9_GEOSL/1-419       (  196) LVEAFDRLLAAMPAELQGYTLEKLRGMGV  1 
Q5NXX7_AZOSE/1-473       (  255) MIEASDRLLAPLPAEAAERIHRELVRRGI  1 
Q46RP8_RALEJ/1-431       (  210) LVEASGNILPGMDHRLADRTAAELQAQGI  1 
Q6ABF6_PROAC/1-460       (  217) LVEMANHLLMPFDPALRHYTRRQLQKRGV  1 
//
ID   PNDRDTASEIV; BLOCK
AC   PNDRDTASEIV__F;
DE   Pyridine nucleotide disulphide reductase class-IV signature
BL   MOTIF 6 width=21 seqs=56
Q6D672_ERWCT/1-434       (  259) TKDGEFIEADLMVWAAGIKAP  1 
DHNA_ECOLI/1-433         (  258) TKDGEYIEADLMVWAAGIKAP  1 
Q9AG13_AZOVI/1-432       (  256) TKDDQFIPADLMVWAAGVRAP  1 
Q669N7_YERPS/1-434       (  259) TKEGEFIHADLMVWAAGIKAP  1 
Q87R27_VIBPA/1-429       (  254) TKDGEKIPAQIMVWAAGIKAP  1 
Q7N398_PHOLL/1-434       (  259) TKEGELIKADLMVWAAGIKAP  1 
Q3ICY7_PSEHT/1-434       (  259) TKDDEHINADIMLWAAGVKAP  1 
Q3EEU9_ACTSC/1-443       (  269) TKDGEEIKADLMVWAAGVRVS  1 
Q88Q70_PSEPK/1-431       (  256) TKDGEVIQASLKVWAAGIRAP  1 
Q606U6_METCA/1-440       (  266) THTGKFIPATLKVWAAGVKAP  1 
Q3SGS4_THIDA/1-437       (  261) TADGKLIPASMMVWSAGIKAP  1 
Q8XX87_RALSO/1-441       (  266) TASGKSIPADLTVWAAGIRAP  1 
Q48ND0_PSE14/1-432       (  257) TASGQVIPASLKVWAAGIRAP  1 
Q3K6N6_PSEPF/1-432       (  257) TADGNEIKASLKVWAAGIRAP  1 
Q5NNH3_ZYMMO/1-441       (  263) TKDGQTIESDIQLWAAGVKAP  1 
Q3X7V4_METFL/1-444       (  267) THSGRFIPSSLVVWAAGIKAP  1 
Q9HVN9_PSEAE/1-435       (  257) TGDGEFVPATLKVWAAGIRAP  1 
Q65W72_MANSM/1-443       (  269) TKEGEEINADLMVWAAGIRVS  1 
Q6NAS7_RHOPA/1-436       (  262) LADGEVIPSELVVWAAGVRAP  1 
DHNA_HAEIN/1-444         (  269) TKDGGEIKADLIVWAAGVRAS  1 
Q7VMU3_HAEDU/1-428       (  255) TQTGEKIEANLIVWSAGVKAP  1 
Q3NME7_SHEFR/1-428       (  253) TATGETIKANIKVWAAGVKGP  1 
Q3Q0W8_9GAMM/1-429       (  254) TPDGDVIEASLKVWAAGVKGP  1 
Q8EBJ7_SHEON/1-429       (  254) TQDGDMIKASLKVWAAGVKGP  1 
Q5FQD1_GLUOX/1-409       (  239) LKSGEHIPASLRVWAAGVRAS  1 
Q3NKB7_SHEFR/1-429       (  254) TKEGLFIKSDMMIWAAGVKGP  1 
Q89NV7_BRAJA/1-440       (  265) LTDGRTIPAELIVWAAGVKAP  1 
Q5QZN9_IDILO/1-431       (  258) LSEGENINANLMVWAAGVRAP  1 
Q7WWS8_RALEU/1-459       (  283) LADGRIIAAELVVWAAGVKAP  1 
Q458T6_9BURK/1-444       (  268) TASGKAVRADLTVWAAGIKAP  1 
Q3S114_RALME/1-467       (  292) TASGKHVDADLTVWAAGITAP  1 
Q7NZD0_CHRVO/1-438       (  261) LAGGSKVEADITVWAAGVKAS  1 
Q3QE33_9GAMM/1-429       (  254) TQDGNLIRADIRVWAAGVKGP  1 
Q3F5W0_9BURK/1-433       (  257) YGDGSFAEADLMVWAAGVKAS  1 
Q4AMJ8_9CHLB/1-428       (  242) QIGNERIEASTVLWAAGVRAI  1 
Q44DH6_CHRSL/1-432       (  258) TADETRIATDLNVWAAGIRAP  1 
Q8D3A3_WIGBR/1-435       (  261) TNNGSYIESDIMVWAAGIKSQ  1 
Q8KFF8_CHLTE/1-430       (  243) QIGRERIEAATVLWAAGVKAS  1 
Q4ASZ3_9BURK/1-440       (  258) MASGKVVPSSITVWAAGVKAA  1 
Q6LH04_PHOPR/1-410       (  237) TAEGEIIVADLQMWAAGIKCA  1 
Q44N64_CHLLI/1-433       (  243) QIGNERIEAATVLWAAGVTAI  1 
Q43K61_9CHLB/1-435       (  243) QIGNERIEAATVLWAAGVTAI  1 
Q3VPC3_9CHLB/1-434       (  243) QIGNERIEAATVLWAAGVTAI  1 
Q6F6Q2_ACIAD/1-443       (  272) CEGDIQIPATLKVWSAGIKAP  1 
Q7W137_BORPA/1-439       (  264) TADGRRFEATMCLWAAGIEGP  1 
Q6ABF6_PROAC/1-460       (  263) LKDGQTLPADMVIWAAGVGAH  1 
Q3FFE4_9BURK/1-452       (  276) TATGERLASDITIWAAGVAGP  1 
Q5NXX7_AZOSE/1-473       (  301) LGNGEILAADLVVWTAGIRGP  1 
Q5E287_VIBF1/1-408       (  234) TDVDKFLGADIQFWAAGVKAP  1 
Q6W1A0_RHISN/1-438       (  266) LADGTEIGSACILWAAGVMAS  1 
Q43JB9_9CHLB/1-444       (  242) QVGNEKIEAGTVLWAAGVRAT  1 
Q74FV9_GEOSL/1-419       (  242) LHDGAVIPAHTLFWSAGVKAA  1 
Q43ST1_SOLUS/1-428       (  252) GEKEERIETHTVLWAAGVRAS  1 
Q3HHT1_TRIER/1-457       (  258) GETKTEIPAHTILWGAGVKAS  1 
Q6MQX0_BDEBA/1-429       (  249) VLGDEVIKAATILWAAGVQPS  1 
Q46RP8_RALEJ/1-431       (  256) IAGADPVAADVTIWTAGVTVS  1 
//
ID   PNDRDTASEIV; BLOCK
AC   PNDRDTASEIV__G;
DE   Pyridine nucleotide disulphide reductase class-IV signature
BL   MOTIF 7 width=27 seqs=55
Q3SGS4_THIDA/1-437       (  291) ETNRINQLVVRPTLQTTRDDNIFAFGD  1 
Q88Q70_PSEPK/1-431       (  286) ETNRINQLVVRPTLQTTRDDNIFAFGD  1 
Q6D672_ERWCT/1-434       (  289) ETNRINQLVVEPTLQTTRDPNIFAIGD  1 
Q669N7_YERPS/1-434       (  289) ETNRINQLVVEPTLQTTRDPNIFAIGD  1 
DHNA_ECOLI/1-433         (  288) ETNRINQLVVEPTLQTTRDPDIYAIGD  1 
Q7N398_PHOLL/1-434       (  289) ETNRINQLVVKPTLQTTLDDHIFAIGD  1 
Q9HVN9_PSEAE/1-435       (  287) ESNRINQLVVRPTLQTTRDDDIFAFGD  1 
Q89NV7_BRAJA/1-440       (  295) ETNRINQLVVRPTLQATRDDNIFAIGD  1 
Q87R27_VIBPA/1-429       (  284) ETNRINQLVVKGTLQTTRDDDIFVIGD  1 
Q9AG13_AZOVI/1-432       (  286) ETNRINQLQVRQTLQTTLDDDIFAFGD  1 
Q7WWS8_RALEU/1-459       (  313) ETNRINQLVVRQTLQTTLDDNIFALGD  1 
Q3K6N6_PSEPF/1-432       (  287) ETNRINQLQVLPTLQTTRDENIFAFGD  1 
Q606U6_METCA/1-440       (  295) ETNRLNQVVVRQTLQTTRDDHIFAIGD  1 
Q6F6Q2_ACIAD/1-443       (  302) ETNRINQLVVKPSLQTTLDDDIFAMGD  1 
DHNA_HAEIN/1-444         (  299) EINRINQLVVKDTLQTTVDDSIFAIGD  1 
Q3X7V4_METFL/1-444       (  297) EVNRINQLVVKRTLQTTLDENIFAFGD  1 
Q48ND0_PSE14/1-432       (  287) ESNRINQLQVLPTLQTTRDENIFAFGD  1 
Q65W72_MANSM/1-443       (  299) EVNRINQLNVKNTLQTTVDDSIFAIGD  1 
Q6NAS7_RHOPA/1-436       (  292) DTNRINQLVVRPTLQTTRDDNVFGMGD  1 
Q3EEU9_ACTSC/1-443       (  299) ELNRINQICVKNSLQTTVDDSIFAIGD  1 
Q5NNH3_ZYMMO/1-441       (  293) EVARSNQIIVKPTLQSTTDDRIFAMGD  1 
Q8D3A3_WIGBR/1-435       (  290) ETNNINQFIVKKTLQTTLDEKIFAIGD  1 
Q4ASZ3_9BURK/1-440       (  295) ETSRLNQLIVNGNLQTTRDPSIYAFGD  1 
Q7VMU3_HAEDU/1-428       (  284) ETNHLNQIEVKETLQTTVDDAVYVIGD  1 
Q6LH04_PHOPR/1-410       (  267) ETNRLNQLKVDANLQSTLDDAIFVLGD  1 
Q3F5W0_9BURK/1-433       (  287) DTNRANQIMVGPTLQATADEHVFAIGD  1 
Q3ICY7_PSEHT/1-434       (  289) ELTRSNQIQVNQFLQSTVDDSIFVLGD  1 
Q3FFE4_9BURK/1-452       (  306) ALNRSNQVIVTDTLQTPDDPHVYAFGD  1 
Q3S114_RALME/1-467       (  321) PVSKMGQIVVGPTLQCETDPDIFAFGD  1 
Q5E287_VIBF1/1-408       (  264) SYNRMNQINVNQNLSSTEDPRIFAIGD  1 
Q5NXX7_AZOSE/1-473       (  331) DTNERQQLLVRTTLQTFRDDNIFAIGD  1 
Q3NKB7_SHEFR/1-429       (  283) EVNKMNQLMVYANCQTTTDERIFSFGD  1 
Q458T6_9BURK/1-444       (  298) QVNKLGQLDVRRTLQTFTDDNVFALGD  1 
Q3VPC3_9CHLB/1-434       (  273) ETDRIGRIVVSEDLSIPGHPEIFVGGD  1 
Q44N64_CHLLI/1-433       (  272) ETDRIGRIIVEEDLSVPGYPDVFVGGD  1 
Q8XX87_RALSO/1-441       (  295) PVNKLGQVVVSRTLQAEGDDAIYAFGD  1 
Q43ST1_SOLUS/1-428       (  285) QLDRAGRVIVEPDLSVPGHPEIFVIGD  1 
Q5FQD1_GLUOX/1-409       (  269) ERGRSGQLGVTTTLQTTQDPAVFAIGD  1 
Q4AMJ8_9CHLB/1-428       (  271) DIDRSGRIIVEEDLSIPGYPEIFVGGD  1 
Q7NZD0_CHRVO/1-438       (  291) ETNRVNQLVVDTRLHCAGGDCIYAMGD  1 
Q44DH6_CHRSL/1-432       (  287) STERNHQLKVHQTLQSIDDDRIFAFGD  1 
Q8KFF8_CHLTE/1-430       (  272) QTDRSGRIMVEADLSLPGHPEVFVGGD  1 
Q3Q0W8_9GAMM/1-429       (  284) PITPRNQIDVDACMRVKGQEDIYAIGD  1 
Q3NME7_SHEFR/1-428       (  283) PVTPRNQIDVDDCMRVKGIDDIYALGD  1 
Q46RP8_RALEJ/1-431       (  285) QVTRNGRVRVGDTLQTLEDEHIYALGD  1 
Q5QZN9_IDILO/1-431       (  287) KVRKNNQIEVNEYLQSVSDESIYAIGD  1 
Q8EBJ7_SHEON/1-429       (  284) PITPRNQVEVDACMRVKGQQDIYAIGD  1 
Q43K61_9CHLB/1-435       (  272) ETDHLGRILVNEDLSIPGHPELFAGGD  1 
Q3QE33_9GAMM/1-429       (  284) PITPRNQVEVDACMRVKGHTDIYALGD  1 
Q74FV9_GEOSL/1-419       (  271) EQNPGGRIAVEPDLTLPGHPDVYVVGD  1 
Q43JB9_9CHLB/1-444       (  271) DTDHSGRIIVEDDLTVRGYPDVFTGGD  1 
Q3HHT1_TRIER/1-457       (  291) KLDRAGRVFVNKDLTIPNYSDIFVIGD  1 
Q6MQX0_BDEBA/1-429       (  278) PLDRAGRVIIEKDLSLKEHPEVFVLGD  1 
Q6W1A0_RHISN/1-438       (  295) AADRAGRVIVDERLNPPGHSEIFVIGD  1 
Q6ABF6_PROAC/1-460       (  292) EQGRGGRIATDGTLLVKGQDRIFAVGD  1 
//
ID   PNDRDTASEIV; BLOCK
AC   PNDRDTASEIV__H;
DE   Pyridine nucleotide disulphide reductase class-IV signature
BL   MOTIF 8 width=21 seqs=56
Q7N398_PHOLL/1-434       (  325) GFVPPRAQAAHQMASRCYSNI  1 
Q5QZN9_IDILO/1-431       (  323) RWVPPRAQSAHQMAECLYQNI  1 
Q669N7_YERPS/1-434       (  325) GFVPPRAQSAHQMASRCYSNI  1 
Q7VMU3_HAEDU/1-428       (  319) KPIPPRAQAAHQMATQCGKNI  1 
Q89NV7_BRAJA/1-440       (  331) GNVPPRAQAAHQQASHLYSQI  1 
Q9AG13_AZOVI/1-432       (  323) RPVPPRAQAAHQQASLLAKSL  1 
Q6D672_ERWCT/1-434       (  325) GFVPPRAQAAHQMASRCHSNI  1 
Q3SGS4_THIDA/1-437       (  328) GFVPPRAQAAHQQASMLVKSI  1 
DHNA_HAEIN/1-444         (  335) KLVPPRAQAAHQMAKACAKNI  1 
Q48ND0_PSE14/1-432       (  324) RNVPPRAQAAHQQASLLAKSL  1 
Q3K6N6_PSEPF/1-432       (  324) RNVPPRAQAAHQQASLLAKSL  1 
Q88Q70_PSEPK/1-431       (  323) RNVPPRAQAAHQQASMLAQSL  1 
Q5NNH3_ZYMMO/1-441       (  330) RPVPPRAQAAHQMADTVFENI  1 
DHNA_ECOLI/1-433         (  324) GFVPPRAQAAHQMATCAMNNI  1 
Q458T6_9BURK/1-444       (  335) RNVPPRAQAAHQQASFLLKAI  1 
Q9HVN9_PSEAE/1-435       (  328) RNVPPRAQAAHQQASLLVKSL  1 
Q44DH6_CHRSL/1-432       (  323) KRVPPRAQAAHQQASLLYHNL  1 
Q87R27_VIBPA/1-429       (  320) SFVPPRAQAAHQMASQAFSNI  1 
Q606U6_METCA/1-440       (  332) TTVPPRAQSAHQQASTAYENI  1 
Q3QE33_9GAMM/1-429       (  320) KPVPPRAQAASQMAETLYHNI  1 
Q8XX87_RALSO/1-441       (  332) ASVPPRAQAAHQQATYLYKAL  1 
Q3S114_RALME/1-467       (  358) TTVPPRAQAAHQQATFLYDAI  1 
Q8D3A3_WIGBR/1-435       (  326) EYVPPRAQAAHQMARCVYLNI  1 
Q8EBJ7_SHEON/1-429       (  320) QPVPPRAQAAAQMADTLYENI  1 
Q3ICY7_PSEHT/1-434       (  325) KQVPPRAQSAHQMAQCVEKNL  1 
Q65W72_MANSM/1-443       (  335) KPVPPRGQAANQMATICGQNI  1 
Q3NME7_SHEFR/1-428       (  319) KPVPPRAQAAAQMADRLYANI  1 
Q3EEU9_ACTSC/1-443       (  335) TPVPPRGQAANQMATVCGQNI  1 
Q3Q0W8_9GAMM/1-429       (  320) KAVPPRAQSADQMADRLYKNI  1 
Q4ASZ3_9BURK/1-440       (  331) TWVPPRAQAAYQQAMYLARAL  1 
Q3X7V4_METFL/1-444       (  334) ENVPPRAQAAHQQASMLVKTV  1 
Q7W137_BORPA/1-439       (  328) RTVPARAQAAHQQADYLARKL  1 
Q6F6Q2_ACIAD/1-443       (  339) RPVPPRAQVANQEAIFLAKAL  1 
Q3FFE4_9BURK/1-452       (  343) GFLPPRAQVAHQQAVYLGEAL  1 
Q7WWS8_RALEU/1-459       (  350) SIVPPRAQAAHQQASHIVGQV  1 
Q6NAS7_RHOPA/1-436       (  329) NGVPPRAQAAHQEAEFMLEQI  1 
Q3F5W0_9BURK/1-433       (  324) RPLPPTAQVATQQAEHLAKHL  1 
Q46RP8_RALEJ/1-431       (  322) AELPTRAQVAHQQAIYLARAL  1 
Q6W1A0_RHISN/1-438       (  331) RPVPGVAPAAKQMGRYAARMI  1 
Q6LH04_PHOPR/1-410       (  303) SFVPPLAQAANQAAGHLARQF  1 
Q3VPC3_9CHLB/1-434       (  309) NPLPGLAPVALQQGRAIGKNI  1 
Q44N64_CHLLI/1-433       (  308) NPLPGLAPVALQQGRAIARNI  1 
Q4AMJ8_9CHLB/1-428       (  307) NPLPGMAPVALQQGQSIGKNI  1 
Q43K61_9CHLB/1-435       (  308) KTLPGLAPVALQQGRAIGRNI  1 
Q74FV9_GEOSL/1-419       (  306) APLPMVAPVAMQMGIHAGKSI  1 
Q5E287_VIBF1/1-408       (  300) SFVPPKAQAANRAAVHLAKSL  1 
Q43ST1_SOLUS/1-428       (  321) KPLPGVAPVAMQEGRYVARLI  1 
Q5FQD1_GLUOX/1-409       (  302) APIAPTAQAARQQGQYLGRAL  1 
Q3HHT1_TRIER/1-457       (  327) SPIPGVAPAAMQEGFYVAKLI  1 
Q7NZD0_CHRVO/1-438       (  328) RMLAATAQVAHQQARYLADEL  1 
Q8KFF8_CHLTE/1-430       (  308) STLPGMAPVAMQEGKAIGRMI  1 
Q43JB9_9CHLB/1-444       (  307) TSLPGLASVALQQGQAIGRNI  1 
Q6MQX0_BDEBA/1-429       (  314) QALPGLASVAMQQGTHAANQI  1 
Q5NXX7_AZOSE/1-473       (  368) TLAPPLARAAQQQAKLLAHSL  1 
Q3NKB7_SHEFR/1-429       (  319) SFTPARGQTARQMALLVGDNL  1 
Q6ABF6_PROAC/1-460       (  325) DPKPQLAQPAIQGGECVARQI  1 
//
ID   PNDRDTASEIV; BLOCK
AC   PNDRDTASEIV__I;
DE   Pyridine nucleotide disulphide reductase class-IV signature
BL   MOTIF 9 width=29 seqs=55
Q7N398_PHOLL/1-434       (  351) DKPLKEYTYKDHGSLVSLSKFSTVGSLMG  1 
Q9HVN9_PSEAE/1-435       (  354) GKPLGEYHYRDYGSLISLSRFSAVGNLMG  1 
Q3NME7_SHEFR/1-428       (  345) QQPEKPFVYKDYGSLVSLSRFSAVGNLMG  1 
Q8EBJ7_SHEON/1-429       (  346) GKVEKPFVYKDYGSLVSLSRFSAVGNLMG  1 
DHNA_ECOLI/1-433         (  350) GKPLKNYQYKDHGSLVSLSNFSTVGSLMG  1 
Q458T6_9BURK/1-444       (  361) GRPLPEFTYRDFGSLVSLGHFSAVGNLMG  1 
Q88Q70_PSEPK/1-431       (  349) NKALPTYEYKDYGSLVSLSRFSAVGNLMG  1 
Q3K6N6_PSEPF/1-432       (  350) GKTLPEYKYTDYGSLISLSRFSAVGNLMG  1 
Q669N7_YERPS/1-434       (  351) GQSLKPYIYKDHGSLVSLSKFSTVGSLMG  1 
Q48ND0_PSE14/1-432       (  350) GKTLPEYTYKDYGSLISLSSFSAVGNLMG  1 
Q3QE33_9GAMM/1-429       (  346) GQAEAPFEYRDYGSLVSLSRFSAVGNLMG  1 
Q3Q0W8_9GAMM/1-429       (  346) DKAELPFVYKDYGSLVSLSRFSAVGNLMG  1 
Q6D672_ERWCT/1-434       (  351) GQALKSYVYKDHGSLVSLSKFSTVGSLMG  1 
Q87R27_VIBPA/1-429       (  346) GRELKNYVYKDHGSLVSLSRFSTVGSLMG  1 
Q3SGS4_THIDA/1-437       (  354) GKSLPEYVYRDYGSLVALGRFSTVGNLMG  1 
Q3S114_RALME/1-467       (  384) GKPLPKFGFKDFGSLVSLGHFSAVGSLMG  1 
Q5QZN9_IDILO/1-431       (  349) NKPAKAFKYKDRGSLVSLSRFSAVGNLMQ  1 
Q6NAS7_RHOPA/1-436       (  355) GEPLGEFRYRDLGSLVSLGKYSAVGNLMG  1 
Q606U6_METCA/1-440       (  358) GKAPVDYRYRDYGSLVSLGKYSTVGNLMG  1 
Q7WWS8_RALEU/1-459       (  376) GKPLRQYRYRDFGSLVSLGEYSTVGNMMG  1 
Q89NV7_BRAJA/1-440       (  357) GEALKDYRYRDFGSLVSLGEFSTVGSMMG  1 
Q8XX87_RALSO/1-441       (  358) GKPVEPFGFKDLGSLVSLGHFSAVGSLMG  1 
Q8D3A3_WIGBR/1-435       (  352) NKKLNDYVYKDYGSLISLSKFKTVGSFMG  1 
Q44DH6_CHRSL/1-432       (  349) GKPLKDFVFRDRGSLISLAHFDAVGSLMR  1 
Q3X7V4_METFL/1-444       (  361) KSNLPEFTYRDYGSLVNLGRYSTVGSLMG  1 
Q65W72_MANSM/1-443       (  361) NKPLKDFHYFDKGSLVSLSKFTALGNITT  1 
Q3ICY7_PSEHT/1-434       (  351) QQPLSGFKYSDHGSLVNLSRYSTVGNLMG  1 
DHNA_HAEIN/1-444         (  361) NKPLKSFKYNDKGTLVSLSNFTALGSLTN  1 
Q3EEU9_ACTSC/1-443       (  361) NKPLKNFSYFDKGSLVSLSKFTALGNITT  1 
Q7VMU3_HAEDU/1-428       (  345) GKELKPFKFNDRGSLLSFSHFGTVGTLMG  1 
Q6F6Q2_ACIAD/1-443       (  365) NKPLGTFEFKDKGSLVSLSNQSTVGNILG  1 
Q4ASZ3_9BURK/1-440       (  357) GKTVRPFVFRDQGSLVSLAEYSSVGSLMG  1 
Q8KFF8_CHLTE/1-430       (  334) GKPRKPFKYRDKGQMATIGRNRAIVEIGN  1 
Q5NNH3_ZYMMO/1-441       (  356) GEPLKDFAYRDYGTLLSLSRFAAIGDLSL  1 
Q6ABF6_PROAC/1-460       (  351) GEPLEKFEYNDKGTMATIGRNSAVVQLSE  1 
Q43JB9_9CHLB/1-444       (  333) GKPKKPFKYRDKGQMATIGKNAAIAERGN  1 
Q4AMJ8_9CHLB/1-428       (  333) GKQRKPFLYRDKGQMATIGRNKAIVEMGN  1 
Q6LH04_PHOPR/1-410       (  329) GKALKPFIYNDGGMVIAVGHDYAVGSLMN  1 
Q3F5W0_9BURK/1-433       (  350) GKPLPPFAFHDFGALVSISDYDAFGTLGQ  1 
Q43K61_9CHLB/1-435       (  334) KKARKPFRYRDKGQMATIGKNKAIVEIGS  1 
Q7W137_BORPA/1-439       (  356) AEPTEAYAYHDHGSLVSLGQGSGVGSLMG  1 
Q44N64_CHLLI/1-433       (  334) GKARKVFHYTDKGQMATIGRNKAIVQIGN  1 
Q3VPC3_9CHLB/1-434       (  335) TKARKVFRYRDKGQMATIGKNKAIVEFGG  1 
Q7NZD0_CHRVO/1-438       (  354) DKPARPFVFKPQGMMVSLGKHTAVGSLAA  1 
Q74FV9_GEOSL/1-419       (  332) GAPAPPFRYHDKGSMATIGRSAAVASAFG  1 
Q6MQX0_BDEBA/1-429       (  340) GKPRLEFKYLDKGQMATIGRRKAIAQISN  1 
Q3HHT1_TRIER/1-457       (  353) GESLKPFYYIDYGSLAVIGRHQAVVQYKA  1 
Q6W1A0_RHISN/1-438       (  357) GRPSAPFRYRDYGNLATIGRKAAVADFRR  1 
Q3NKB7_SHEFR/1-429       (  347) DAELKEYLYKDLGGFVNMSKFYTVGNMFS  1 
Q9AG13_AZOVI/1-432       (  350) DSLCWSIATANHGSLISLSSFSAIGNLMG  1 
Q43ST1_SOLUS/1-428       (  348) GAKPGPFHYFNKGNLATVGRNKAVAEFGK  1 
Q46RP8_RALEJ/1-431       (  348) GKPVARFKFQDRGSVISLADDMALCHLLA  1 
Q5E287_VIBF1/1-408       (  326) GKELTDFIFQDSGMVVAVGHHFAVGTFAP  1 
Q5FQD1_GLUOX/1-409       (  328) GRTPAPFAYNDRGAVVALGDYNGWGMLDA  1 
Q3FFE4_9BURK/1-452       (  369) GKPVAGFTFRDAGTVVSLGQAGAVYQGDL  1 
//
ID   PNDRDTASEIV; BLOCK
AC   PNDRDTASEIV__J;
DE   Pyridine nucleotide disulphide reductase class-IV signature
BL   MOTIF 10 width=29 seqs=44
DHNA_ECOLI/1-433         (  385) MMIEGRIARFVYISLYRMHQIALHGYFKT  1 
Q7VMU3_HAEDU/1-428       (  380) MFIEGKIARLAYLSLYRMHQVALHGWFKT  1 
Q3K6N6_PSEPF/1-432       (  384) VMLEGWLARMFYVSLYRMHQMALYGPFRT  1 
Q6D672_ERWCT/1-434       (  386) VMVEGRIARFVYISLYRMHQVALHGYVKT  1 
Q48ND0_PSE14/1-432       (  384) VMLEGWLARMFYVSLYRMHQMALYGTFRT  1 
Q87R27_VIBPA/1-429       (  381) MMVEGRIARVVYISLYRMHLMALHGVFKT  1 
Q7N398_PHOLL/1-434       (  386) MMIEGRIARAVYISLYRMHQVALHGYIKT  1 
Q3ICY7_PSEHT/1-434       (  386) FFIEGKIARFMYISLYRMHQRAIHGSAKT  1 
Q9HVN9_PSEAE/1-435       (  388) VMLEGWLARMFYVSLYRMHQMALYGPLRT  1 
Q88Q70_PSEPK/1-431       (  383) VKLEGWLARMFYVSLYRMHQMALYGFFRT  1 
Q3SGS4_THIDA/1-437       (  389) IMIEGALARLVYWSLHKMHQVALHGWFKT  1 
Q669N7_YERPS/1-434       (  386) MMVEGRVARVVYISLYRMHQVALHGYTKT  1 
Q8XX87_RALSO/1-441       (  393) MFIEGMMARLMYTSLYRMHVMALHGFVRM  1 
Q3EEU9_ACTSC/1-443       (  395) MTIEGRLARLAYISLYRLHQQKLHGCFKT  1 
Q9AG13_AZOVI/1-432       (  384) VTLEGWLARKFYISLYRMHQMALYGTFRT  1 
Q6F6Q2_ACIAD/1-443       (  395) INVEGLFARMMYVSLYRFHQVALHGVFKT  1 
Q65W72_MANSM/1-443       (  395) LTIEGRLARLAYISLYRLHQQKLHGCFKT  1 
Q5QZN9_IDILO/1-431       (  383) MSLEGTLARWAYASLYRMHQRALHGWWKM  1 
Q3X7V4_METFL/1-444       (  396) MYIEGLFARLMYQSLYQMHLMALHGFFAV  1 
Q7WWS8_RALEU/1-459       (  411) LMIEGSFARLMYLSLYKMHELALHGFPKV  1 
Q44DH6_CHRSL/1-432       (  384) LFIEGRLAKLFYASLYRMHQLAIHGALKT  1 
Q8EBJ7_SHEON/1-429       (  381) FFVEGHIARLMYISLYQRHLASLYGWFSA  1 
Q3S114_RALME/1-467       (  419) MFIEGLFARFMYTSLYRMHVLALHGAIGM  1 
Q458T6_9BURK/1-444       (  396) MLIEGLFARFMYMSLYRLHIAALHGYPRM  1 
Q3NME7_SHEFR/1-428       (  380) FFVEGHVARLMYISLYQRHLASLYGWFSA  1 
Q3Q0W8_9GAMM/1-429       (  381) FFIEGHVARLMYVSLYQRHLGSLYGWFSA  1 
DHNA_HAEIN/1-444         (  396) LTVQGKFAQFAYVSLYRMHQHALHGCIKI  1 
Q606U6_METCA/1-440       (  392) VMIEGVIARLVYLSLYKMHQYALFGPLRV  1 
Q89NV7_BRAJA/1-440       (  392) LVFEGLFARMMYLSLYKMHEHALHGSVKV  1 
Q3QE33_9GAMM/1-429       (  381) FFIEGHVARFMYLSLYHRHLSSLFGWFSA  1 
Q6NAS7_RHOPA/1-436       (  390) FLIEGYFARFMYRSLYKMHEAALYGRGRT  1 
Q8D3A3_WIGBR/1-435       (  387) IFIEGIIAKLAYVMLYRMHQISVNGCLKT  1 
Q5NNH3_ZYMMO/1-441       (  393) RVVKGRIARFFYNSLYRLHLLAIHGWVKG  1 
Q3F5W0_9BURK/1-433       (  385) GFIQGRFAQFSHLMLYRRHQQALHGFSKA  1 
Q7NZD0_CHRVO/1-438       (  390) YHVEGRGAKLIYASLYRMHQAAVHGWALA  1 
Q3NKB7_SHEFR/1-429       (  381) IAIKGCPARFVYASLYRRHMLALHGPIKG  1 
Q4ASZ3_9BURK/1-440       (  392) FFIEGQLAKLMYWALHKQHQLALGGLKKT  1 
Q7W137_BORPA/1-439       (  391) LFVSGTLARLMYMSLHLMHHRAVLGISRT  1 
Q5NXX7_AZOSE/1-473       (  425) NGVGGLFARLSYWMLYRRHLAVLLGGMRT  1 
Q46RP8_RALEJ/1-431       (  383) WQVQGALAKLVHAVIYRRHVLAIQGFARA  1 
Q6LH04_PHOPR/1-410       (  360) LILRGRFVRNLYDTIFRLHQQILFGWGRV  1 
Q5E287_VIBF1/1-408       (  362) LVLQGRLIRRLYDTIFRLHQRTVTGMFTV  1 
Q3FFE4_9BURK/1-452       (  404) LIVDGLAAIGLYKFLYRKHLFSVYGLKRA  1 
Q5FQD1_GLUOX/1-409       (  363) GLLSGLAARLIHEGLYRQHLAGILGVAPT  1 
//
